# Supplementary material for: trans-Carbonyl­chlorido­bis­(tri­ethyl­phosphane-κP)platinum(II) tetra­fluorido­borate
Source: IUCrdata. 2022 Jun 10;7(Pt 6):x220607. doi: 10.1107/S2414314622006071 (PMC9462037; doi:10.1107/S2414314622006071)
Supplement: Supplementary file 1 [file x-07-x220607-sup1.cif]

##############################################################################
#                                                                            #
# This CIF contains the data for a data article accepted for                 #
# publication in IUCrData. It conforms to the requirements of                #
# Notes for Authors for IUCrData, and has been                               #
# peer reviewed under the auspices of IUCrData.                              #
#                                                                            #
# Full details of the Crystallographic Information File format               #
# are given in the paper "The Crystallographic Information File (CIF):       #
# a New Standard Archive File for Crystallography" by S. R. Hall, F. H.      #
# Allen and I. D. Brown [Acta Cryst. (1991), A47, 655-685].                  #
#                                                                            #
# The current version of the core CIF dictionary is obtainable from          #
# ftp://ftp.iucr.org/pub/cif_core.dic.                                       #
#                                                                            #
# Software is freely available for graphical display of the structure(s)     #
# in this CIF. For information consult the CIF software page                 #
# http://www.iucr.org/resources/cif/software.                                #
#                                                                            #
# This file may be used for bona fide research purposes within the           #
# scientific community so long as proper attribution is given to the data    # 
# article from which it was obtained.                                        #
#                                                                            #
##############################################################################
data_I
_audit_creation_method     'SHELXL-2018/3'
_journal_date_recd_electronic     2022-05-30
_journal_date_accepted     2022-06-08
_journal_name_full     'IUCrData'
_journal_year     2022
_journal_volume     7
_journal_issue      6
_journal_page_first     0
_journal_page_last     0
_journal_paper_category     HM
_journal_paper_doi     10.1107/S2414314622006071
_journal_coeditor_code     WM4166
_publ_contact_author_name     'Corfield, Peter W. R.'
_publ_contact_author_address
;
Department of Chemistry
 Fordham University
 441 East Fordham Road
 Bronx, NY 10458
 USA
;
_publ_contact_author_email     pcorfield@fordham.edu
_publ_contact_author_fax     '01(718)8174432'
_publ_contact_author_phone     '01(718)8174454'
_publ_section_title
;
<i>trans</i>-Carbonylchloridobis(triethylphosphane-\k<i>P</i>)platinum(II)
tetrafluoridoborate
;
loop_
    _publ_author_name
    _publ_author_address
    'Corfield, Peter W. R.'
;
Department of Chemistry
Fordham University
441 East Fordham Road
Bronx, NY 10458
USA
;
_publ_section_synopsis
;
Crystallographic details are given of an unexpected product - a platinum(II)
carbonyl complex, in which the carbonyl oxygen atom has remarkably been
extracted from Pyrex glassware by tetrafluoroethylene. Preliminary details
were reported previously.
;
_chemical_name_systematic
;
<i>trans</i>-Carbonylchloridobis(triethylphosphane-\k<i>P</i>)platinum(II)
tetrafluoridoborate
;
_chemical_name_common     ?
_chemical_formula_moiety     'C13 H30 Cl P2 Pt O +, B F4 -'
_chemical_formula_sum     'C13 H30 B Cl F4 O P2 Pt'
_chemical_formula_iupac     '[Pt Cl (C6 H15 P1)2 (C O)] B F4'
_chemical_formula_weight     581.66
_chemical_melting_point     ?
_chemical_absolute_configuration     ?
_space_group_crystal_system     orthorhombic
_space_group_name_H-M_alt     'P c a 21'
_space_group_name_Hall     'P 2c -2ac'
loop_
    _space_group_symop_operation_xyz
    'x, y, z'
    '-x, -y, z+1/2'
    '-x+1/2, y, z+1/2'
    'x+1/2, -y, z'
_cell_length_a     16.012(8)
_cell_length_b     9.171(4)
_cell_length_c     14.966(7)
_cell_angle_alpha     90
_cell_angle_beta     90
_cell_angle_gamma     90
_cell_volume     2197.7(18)
_cell_formula_units_Z     4
_cell_measurement_reflns_used     16
_cell_measurement_theta_min     3.7
_cell_measurement_theta_max     14.1
_cell_measurement_temperature     293(2)
_exptl_crystal_description     'needle'
_exptl_crystal_colour     'colorless'
_exptl_crystal_size_max     0.115
_exptl_crystal_size_mid     0.095
_exptl_crystal_size_min     0.075
_exptl_crystal_density_diffrn     1.758
_exptl_crystal_density_meas     1.734(4)
_exptl_crystal_density_method     'flotation in CH~3~I/CCl~4~'
_exptl_crystal_F_000     1128
_exptl_absorpt_coefficient_mu     6.682
_exptl_absorpt_correction_type     empirical
_exptl_absorpt_process_details
;
(<i>XABS2</i>; Parkin <i>et al.</i>, 1995)
;
_exptl_absorpt_correction_T_min     0.55
_exptl_absorpt_correction_T_max     0.81
_diffrn_ambient_temperature     293(2)
_diffrn_source     'sealed X-ray tube'
_diffrn_radiation_type     MoK\a
_diffrn_radiation_wavelength     0.7107
_diffrn_measurement_device_type     'Picker, punched card control'
_diffrn_measurement_device     'four-circle diffractometer'
_diffrn_measurement_method     '\q/2\q scans'
_diffrn_reflns_number     7773
_diffrn_reflns_av_R_equivalents     0.062
_diffrn_reflns_av_unetI/netI     7.3
_diffrn_reflns_theta_min     2.221
_diffrn_reflns_theta_max     25.053
_diffrn_reflns_theta_full     25.053
_diffrn_measured_fraction_theta_max     0.993
_diffrn_measured_fraction_theta_full     0.993
_diffrn_reflns_limit_h_min     0
_diffrn_reflns_limit_h_max     19
_diffrn_reflns_limit_k_min     0
_diffrn_reflns_limit_k_max     10
_diffrn_reflns_limit_l_min     -17
_diffrn_reflns_limit_l_max     17
_diffrn_standards_number     3
_diffrn_standards_interval_count     250
_diffrn_standards_decay_%     8(2)
_reflns_number_total     3180
_reflns_number_gt     2437
_reflns_threshold_expression     'I > 2\s(I)'
_refine_ls_structure_factor_coef     Fsqd
_refine_ls_matrix_type     full
_refine_ls_R_factor_all     0.0794
_refine_ls_R_factor_gt     0.0412
_refine_ls_wR_factor_gt     0.0803
_refine_ls_wR_factor_ref     0.0895
_refine_ls_goodness_of_fit_ref     0.919
_refine_ls_restrained_S_all     0.918
_refine_ls_number_reflns     3180
_refine_ls_number_parameters     214
_refine_ls_number_restraints     61
_refine_ls_hydrogen_treatment     constr
_refine_ls_weighting_scheme     calc
_refine_ls_weighting_details     'w=1/[\s^2^(Fo^2^)] where P=(Fo^2^+2Fc^2^)/3'
_atom_sites_solution_hydrogens     geom
_atom_sites_solution_primary     heavy
_atom_sites_solution_secondary     difmap
_refine_ls_shift/su_max     0.002
_refine_ls_shift/su_mean     0.000
_refine_diff_density_max     0.642
_refine_diff_density_min     -0.756
_refine_ls_extinction_method     none
_refine_ls_extinction_coef     .
_refine_ls_abs_structure_details
;
Flack x determined using 961 quotients
[(<i>I</i>^+^)-(<i>I</i>^-^)]/[(<i>I</i>^+^)+(<i>I</i>^-^)]
(Parsons <i>et al.</i>, 2013)
;
_refine_ls_abs_structure_Flack     0.000(14)
loop_
    _atom_type_symbol
    _atom_type_description
    _atom_type_scat_dispersion_real
    _atom_type_scat_dispersion_imag
    _atom_type_scat_source
    'Pt' 'Pt' -1.7033 8.3905
                         'International Tables Vol C Tables 4.2.6.8 and 6.1.1.4'
    'Cl' 'Cl' 0.1484 0.1585
                         'International Tables Vol C Tables 4.2.6.8 and 6.1.1.4'
    'P' 'P' 0.1023 0.0942
                         'International Tables Vol C Tables 4.2.6.8 and 6.1.1.4'
    'O' 'O' 0.0106 0.0060
                         'International Tables Vol C Tables 4.2.6.8 and 6.1.1.4'
    'C' 'C' 0.0033 0.0016
                         'International Tables Vol C Tables 4.2.6.8 and 6.1.1.4'
    'H' 'H' 0.0000 0.0000
                         'International Tables Vol C Tables 4.2.6.8 and 6.1.1.4'
    'B' 'B' 0.0013 0.0007
                         'International Tables Vol C Tables 4.2.6.8 and 6.1.1.4'
    'F' 'F' 0.0171 0.0103
                         'International Tables Vol C Tables 4.2.6.8 and 6.1.1.4'
_computing_data_collection     '<i>PICK</i> (local program by J. A. Ibers)'
_computing_cell_refinement     '<i>PICK</i> (local program by J. A. Ibers)'
_computing_data_reduction
;<i>PICKOUT</i> (local program by R. J. Doedens) and <i>EQUIV</i>
(local program by J. A. Ibers)
;
_computing_structure_solution     'Local version of <i>FORDAP</i>'
_computing_structure_refinement
;
SHELXL (Sheldrick, 2015)
;
_computing_molecular_graphics
;
ORTEPIII (Burnett & Johnson, 1996; Farrugia, 2012)
;
_computing_publication_material
;
publCIF (Westrip, 2010)
;
loop_
    _atom_site_type_symbol
    _atom_site_label
    _atom_site_fract_x
    _atom_site_fract_y
    _atom_site_fract_z
    _atom_site_U_iso_or_equiv
    _atom_site_adp_type
    _atom_site_calc_flag
    _atom_site_occupancy
    _atom_site_disorder_assembly
    _atom_site_disorder_group
    Pt Pt 0.11894(3) 0.19055(6) 0.49793(9) 0.0540(2) Uani d 1 . .
    Cl CL 0.0065(3) 0.0347(5) 0.5053(8) 0.0887(17) Uani d 1 . .
    P P1 0.1894(3) 0.0057(5) 0.4207(4) 0.0580(13) Uani d 1 . .
    P P2 0.0355(3) 0.3627(6) 0.5723(3) 0.0606(14) Uani d 1 . .
    C C1 0.2098(10) 0.3084(18) 0.497(3) 0.074(5) Uani d 1 . .
    O O1 0.2670(8) 0.3789(15) 0.498(2) 0.114(5) Uani d 1 . .
    C C2 0.1949(12) -0.1601(17) 0.4862(17) 0.068(5) Uani d 1 . .
    H H2A 0.138889 -0.191260 0.502025 0.102 Uiso calc 1 . .
    H H2B 0.220505 -0.236749 0.450938 0.102 Uiso calc 1 . .
    C C3 0.1344(12) -0.048(2) 0.3209(13) 0.081(6) Uani d 1 . .
    H H3A 0.167832 -0.120101 0.289379 0.122 Uiso calc 1 . .
    H H3B 0.082483 -0.095089 0.338078 0.122 Uiso calc 1 . .
    C C4 0.2941(10) 0.045(2) 0.3857(11) 0.061(5) Uani d 1 . .
    H H4A 0.293095 0.132343 0.349114 0.092 Uiso calc 1 . .
    H H4B 0.327255 0.066627 0.438343 0.092 Uiso calc 1 . .
    C C5 -0.0571(12) 0.405(2) 0.510(2) 0.089(7) Uani d 1 . .
    H H5A -0.087502 0.315295 0.499106 0.133 Uiso calc 1 . .
    H H5B -0.092341 0.467457 0.545982 0.133 Uiso calc 1 . .
    C C6 0.0892(12) 0.5313(19) 0.5972(14) 0.071(6) Uani d 1 . .
    H H6A 0.136834 0.509449 0.634974 0.107 Uiso calc 1 . .
    H H6B 0.110475 0.571661 0.541807 0.107 Uiso calc 1 . .
    C C7 -0.0026(13) 0.295(2) 0.6757(12) 0.074(6) Uani d 1 . .
    H H7A -0.035167 0.370900 0.704742 0.111 Uiso calc 1 . .
    H H7B -0.039380 0.213328 0.664405 0.111 Uiso calc 1 . .
    C C8 0.2449(16) -0.136(2) 0.5696(14) 0.100(8) Uani d 1 . .
    H H8A 0.228595 -0.205293 0.614220 0.150 Uiso calc 1 . .
    H H8B 0.235030 -0.038809 0.591484 0.150 Uiso calc 1 . .
    H H8C 0.303262 -0.147316 0.556527 0.150 Uiso calc 1 . .
    C C9 0.1148(15) 0.076(3) 0.2576(15) 0.117(9) Uani d 1 . .
    H H9A 0.087111 0.039006 0.205509 0.175 Uiso calc 1 . .
    H H9B 0.165842 0.123467 0.240124 0.175 Uiso calc 1 . .
    H H9C 0.079213 0.145449 0.287034 0.175 Uiso calc 1 . .
    C C10 0.3376(13) -0.075(2) 0.3335(15) 0.095(7) Uani d 1 . .
    H H10A 0.394947 -0.048653 0.323932 0.143 Uiso calc 1 . .
    H H10B 0.310361 -0.087509 0.276862 0.143 Uiso calc 1 . .
    H H10C 0.334969 -0.164404 0.366633 0.143 Uiso calc 1 . .
    C C11 -0.0435(15) 0.477(3) 0.4237(19) 0.141(12) Uani d 1 . .
    H H11A -0.093656 0.471759 0.388736 0.212 Uiso calc 1 . .
    H H11B 0.001072 0.428995 0.392480 0.212 Uiso calc 1 . .
    H H11C -0.028989 0.577227 0.433552 0.212 Uiso calc 1 . .
    C C12 0.0369(16) 0.646(2) 0.6429(17) 0.112(9) Uani d 1 . .
    H H12A 0.069086 0.733174 0.649995 0.167 Uiso calc 1 . .
    H H12B 0.019712 0.610676 0.700464 0.167 Uiso calc 1 . .
    H H12C -0.011595 0.666085 0.607203 0.167 Uiso calc 1 . .
    C C13 0.0687(15) 0.246(3) 0.7400(15) 0.100(8) Uani d 1 . .
    H H13A 0.046541 0.232547 0.799019 0.150 Uiso calc 1 . .
    H H13B 0.111629 0.318759 0.741295 0.150 Uiso calc 1 . .
    H H13C 0.091808 0.155328 0.719096 0.150 Uiso calc 1 . .
    B B 0.2121(17) 0.498(3) 0.272(2) 0.064(7) Uani d 1 . .
    F F1 0.259(3) 0.602(3) 0.275(3) 0.287(18) Uani d 1 . .
    F F2 0.2511(16) 0.3870(19) 0.2964(13) 0.180(9) Uani d 1 . .
    F F3 0.1531(14) 0.523(3) 0.3305(18) 0.267(15) Uani d 1 . .
    F F4 0.1865(18) 0.509(4) 0.197(2) 0.278(16) Uani d 1 . .
loop_
    _atom_site_aniso_label
    _atom_site_aniso_U_11
    _atom_site_aniso_U_22
    _atom_site_aniso_U_33
    _atom_site_aniso_U_12
    _atom_site_aniso_U_13
    _atom_site_aniso_U_23
    Pt 0.0466(3) 0.0576(3) 0.0578(3) -0.0066(3) -0.0007(10) 0.0042(9)
    CL 0.061(2) 0.076(3) 0.128(5) -0.019(2) 0.008(6) -0.008(6)
    P1 0.051(3) 0.067(3) 0.057(3) -0.003(3) 0.000(3) 0.006(3)
    P2 0.059(3) 0.063(3) 0.060(3) 0.002(3) 0.001(3) 0.018(3)
    C1 0.064(9) 0.070(10) 0.087(11) -0.005(9) 0.030(18) 0.020(18)
    O1 0.090(9) 0.122(11) 0.131(11) -0.045(9) 0.004(19) -0.057(19)
    C2 0.083(11) 0.066(11) 0.055(13) 0.008(9) 0.019(12) 0.030(12)
    C3 0.083(15) 0.083(14) 0.078(14) 0.012(13) -0.037(12) -0.013(11)
    C4 0.049(11) 0.080(12) 0.055(12) -0.007(10) 0.009(9) -0.003(10)
    C5 0.091(13) 0.097(14) 0.079(18) 0.032(11) -0.012(16) 0.022(16)
    C6 0.078(14) 0.059(12) 0.077(15) -0.020(10) 0.034(11) 0.001(10)
    C7 0.084(13) 0.078(14) 0.060(12) 0.015(12) 0.035(9) 0.025(12)
    C8 0.122(19) 0.105(18) 0.072(14) 0.003(16) -0.009(13) 0.035(13)
    C9 0.16(2) 0.106(18) 0.082(16) 0.038(17) -0.057(16) -0.005(13)
    C10 0.099(17) 0.081(15) 0.105(17) 0.021(13) 0.019(13) -0.007(13)
    C11 0.102(19) 0.22(3) 0.102(19) 0.05(2) -0.014(16) 0.08(2)
    C12 0.13(2) 0.077(16) 0.12(2) 0.016(14) 0.062(17) 0.017(14)
    C13 0.110(17) 0.12(2) 0.066(14) 0.001(16) 0.002(12) 0.026(14)
    B 0.061(13) 0.044(13) 0.087(17) -0.012(11) -0.011(13) -0.006(13)
    F1 0.37(4) 0.19(2) 0.30(4) -0.11(3) 0.10(3) -0.08(2)
    F2 0.189(18) 0.128(13) 0.22(2) 0.060(15) -0.006(19) 0.034(14)
    F3 0.18(2) 0.38(4) 0.24(3) 0.07(2) 0.123(19) 0.13(2)
    F4 0.25(3) 0.39(4) 0.20(2) 0.14(3) -0.08(2) -0.04(2)
_geom_special_details
;
 All esds (except the esd in the dihedral angle between two l.s. planes)
 are estimated using the full covariance matrix.  The cell esds are taken
 into account individually in the estimation of esds in distances, angles
 and torsion angles; correlations between esds in cell parameters are only
 used when they are defined by crystal symmetry.  An approximate (isotropic)
 treatment of cell esds is used for estimating esds involving l.s. planes.
;
loop_
    _geom_bond_atom_site_label_1
    _geom_bond_atom_site_label_2
    _geom_bond_site_symmetry_2
    _geom_bond_distance
    _geom_bond_publ_flag
    Pt C1 . 1.813(18) ?
    Pt CL . 2.301(4) ?
    Pt P1 . 2.341(5) ?
    Pt P2 . 2.348(5) ?
    P1 C2 . 1.812(17) ?
    P1 C3 . 1.804(18) ?
    P1 C4 . 1.794(16) ?
    P2 C5 . 1.80(2) ?
    P2 C6 . 1.808(18) ?
    P2 C7 . 1.775(17) ?
    C1 O1 . 1.120(17) ?
    C2 C8 . 1.50(3) ?
    C2 H2A . 0.9700 ?
    C2 H2B . 0.9700 ?
    C3 C9 . 1.52(3) ?
    C3 H3A . 0.9700 ?
    C3 H3B . 0.9700 ?
    C4 C10 . 1.52(2) ?
    C4 H4A . 0.9700 ?
    C4 H4B . 0.9700 ?
    C5 C11 . 1.46(4) ?
    C5 H5A . 0.9700 ?
    C5 H5B . 0.9700 ?
    C6 C12 . 1.51(2) ?
    C6 H6A . 0.9700 ?
    C6 H6B . 0.9700 ?
    C7 C13 . 1.56(3) ?
    C7 H7A . 0.9700 ?
    C7 H7B . 0.9700 ?
    C8 H8A . 0.9600 ?
    C8 H8B . 0.9600 ?
    C8 H8C . 0.9600 ?
    C9 H9A . 0.9600 ?
    C9 H9B . 0.9600 ?
    C9 H9C . 0.9600 ?
    C10 H10A . 0.9600 ?
    C10 H10B . 0.9600 ?
    C10 H10C . 0.9600 ?
    C11 H11A . 0.9600 ?
    C11 H11B . 0.9600 ?
    C11 H11C . 0.9600 ?
    C12 H12A . 0.9600 ?
    C12 H12B . 0.9600 ?
    C12 H12C . 0.9600 ?
    C13 H13A . 0.9600 ?
    C13 H13B . 0.9600 ?
    C13 H13C . 0.9600 ?
    B F1 . 1.21(3) ?
    B F2 . 1.25(3) ?
    B F3 . 1.30(3) ?
    B F4 . 1.20(3) ?
loop_
    _geom_angle_atom_site_label_1
    _geom_angle_atom_site_label_2
    _geom_angle_atom_site_label_3
    _geom_angle_site_symmetry_1
    _geom_angle_site_symmetry_3
    _geom_angle
    _geom_angle_publ_flag
    C1 Pt CL . . 177.0(12) ?
    C1 Pt P1 . . 92.4(8) ?
    C1 Pt P2 . . 93.3(8) ?
    CL Pt P1 . . 87.2(2) ?
    CL Pt P2 . . 87.1(2) ?
    P1 Pt P2 . . 174.10(17) ?
    O1 C1 Pt . . 178(3) ?
    C2 P1 Pt . . 111.4(8) ?
    C3 P1 Pt . . 111.9(7) ?
    C4 P1 Pt . . 116.7(6) ?
    C2 P1 C4 . . 106.4(9) ?
    C2 P1 C3 . . 103.9(11) ?
    C3 P1 C4 . . 105.6(10) ?
    C5 P2 Pt . . 111.5(10) ?
    C6 P2 Pt . . 113.7(6) ?
    C7 P2 Pt . . 112.0(7) ?
    C5 P2 C6 . . 108.3(10) ?
    C5 P2 C7 . . 104.3(12) ?
    C6 P2 C7 . . 106.4(10) ?
    P1 C2 C8 . . 110.5(14) ?
    P1 C3 C9 . . 114.2(16) ?
    P1 C4 C10 . . 115.7(14) ?
    P2 C5 C11 . . 115.7(17) ?
    P2 C6 C12 . . 115.1(14) ?
    P2 C7 C13 . . 112.8(14) ?
    P1 C2 H2A . . 109.5 ?
    P1 C2 H2B . . 109.5 ?
    P1 C3 H3A . . 108.7 ?
    P1 C3 H3B . . 108.7 ?
    P1 C4 H4A . . 108.4 ?
    P1 C4 H4B . . 108.4 ?
    P2 C5 H5A . . 108.4 ?
    P2 C5 H5B . . 108.4 ?
    P2 C6 H6A . . 108.5 ?
    P2 C6 H6B . . 108.5 ?
    P2 C7 H7A . . 109.0 ?
    P2 C7 H7B . . 109.0 ?
    C8 C2 H2A . . 109.5 ?
    C8 C2 H2B . . 109.5 ?
    H2A C2 H2B . . 108.1 ?
    C9 C3 H3A . . 108.7 ?
    C9 C3 H3B . . 108.7 ?
    H3A C3 H3B . . 107.6 ?
    C10 C4 H4A . . 108.4 ?
    C10 C4 H4B . . 108.4 ?
    H4A C4 H4B . . 107.4 ?
    C11 C5 H5A . . 108.4 ?
    C11 C5 H5B . . 108.4 ?
    H5A C5 H5B . . 107.4 ?
    C12 C6 H6A . . 108.5 ?
    C12 C6 H6B . . 108.5 ?
    H6A C6 H6B . . 107.5 ?
    C13 C7 H7A . . 109.0 ?
    C13 C7 H7B . . 109.0 ?
    H7A C7 H7B . . 107.8 ?
    C2 C8 H8A . . 109.5 ?
    C2 C8 H8B . . 109.5 ?
    C2 C8 H8C . . 109.5 ?
    H8A C8 H8B . . 109.5 ?
    H8A C8 H8C . . 109.5 ?
    H8B C8 H8C . . 109.5 ?
    C3 C9 H9A . . 109.5 ?
    C3 C9 H9B . . 109.5 ?
    C3 C9 H9C . . 109.5 ?
    H9A C9 H9B . . 109.5 ?
    H9A C9 H9C . . 109.5 ?
    H9B C9 H9C . . 109.5 ?
    C4 C10 H10A . . 109.5 ?
    C4 C10 H10B . . 109.5 ?
    C4 C10 H10C . . 109.5 ?
    H10A C10 H10B . . 109.5 ?
    H10A C10 H10C . . 109.5 ?
    H10B C10 H10C . . 109.5 ?
    C5 C11 H11A . . 109.5 ?
    C5 C11 H11B . . 109.5 ?
    C5 C11 H11C . . 109.5 ?
    H11A C11 H11B . . 109.5 ?
    H11A C11 H11C . . 109.5 ?
    H11B C11 H11C . . 109.5 ?
    C6 C12 H12A . . 109.5 ?
    C6 C12 H12B . . 109.5 ?
    C6 C12 H12C . . 109.5 ?
    H12A C12 H12B . . 109.5 ?
    H12A C12 H12C . . 109.5 ?
    H12B C12 H12C . . 109.5 ?
    C7 C13 H13A . . 109.5 ?
    C7 C13 H13B . . 109.5 ?
    C7 C13 H13C . . 109.5 ?
    H13A C13 H13B . . 109.5 ?
    H13A C13 H13C . . 109.5 ?
    H13B C13 H13C . . 109.5 ?
    F4 B F3 . . 111(3) ?
    F4 B F2 . . 120(3) ?
    F3 B F2 . . 108(3) ?
    F4 B F1 . . 101(4) ?
    F3 B F1 . . 107(3) ?
    F2 B F1 . . 109(3) ?
loop_
    _geom_hbond_atom_site_label_D
    _geom_hbond_atom_site_label_H
    _geom_hbond_atom_site_label_A
    _geom_hbond_site_symmetry_A
    _geom_hbond_distance_DH
    _geom_hbond_distance_HA
    _geom_hbond_distance_DA
    _geom_hbond_angle_DHA
    _geom_hbond_publ_flag
    C5 H5B O1 4_465 0.97 2.75 3.45(2) 129.3 yes
    C13 H13B F2 3 0.96 2.43 3.27(3) 146.6 yes
    C4 H4A F2 . 0.97 2.56 3.48(3) 158.9 yes
    C7 H7A F4 2_565 0.97 2.67 3.46(3) 139.9 yes
    C11 H11B F3 . 0.96 2.75 3.47(3) 132.8 yes
    C6 H6A F1 3 0.97 2.81 3.67(4) 147.1 yes
_shelx_space_group_comment
;
The symmetry employed for this shelxl refinement is uniquely defined
by the following loop, which should always be used as a source of
symmetry information in preference to the above space-group names.
They are only intended as comments.
;
_shelx_estimated_absorpt_T_min     0.51
_shelx_estimated_absorpt_T_max     0.63
_shelx_hkl_file
;
   2   0 -17  487.69   89.91     0.940
   1   1 -17  314.80   79.34     0.929
   2   3 -17  341.27   93.59     0.897
   0   0 -16 1215.26  257.63     0.964
   4   0 -16  482.00   88.18     0.963
   8   0 -16  467.92   89.17     0.964
   1   1 -16  598.09  160.11     0.956
   3   1 -16  365.17   82.53     0.954
   7   1 -16  380.92   82.18     0.952
   0   2 -16  458.52   83.71     0.950
   3   2 -16  184.32   52.00     0.946
   4   2 -16  239.34   83.03     0.944
   0   3 -16  408.16   83.09     0.942
   4   3 -16  484.50   89.46     0.935
   3   4 -16  360.69   82.92     0.925
   2   0 -15 1250.66  161.92     0.975
   6   0 -15  243.97   68.85     0.980
  10   0 -15  631.48   91.31     0.991
   1   1 -15  743.54  130.26     0.970
   5   1 -15  453.17  139.68     0.970
   9   1 -15  360.20   90.20     0.977
   1   2 -15  232.82   65.09     0.967
   2   2 -15  466.32  138.63     0.965
   6   2 -15  457.30   85.95     0.964
   2   3 -15  245.32  139.49     0.962
   6   3 -15  598.30  168.42     0.958
   1   4 -15  325.28  140.46     0.960
   3   4 -15  232.15   81.27     0.956
   5   4 -15  405.49  150.82     0.954
   2   5 -15  468.53  154.62     0.952
   0   0 -14 2516.09  339.72     0.980
   2   0 -14   46.22   64.10     0.980
   4   0 -14  931.17  142.83     0.982
   8   0 -14  508.98  133.30     0.995
   0   1 -14  309.32   67.80     0.979
   1   1 -14  633.38   84.64     0.977
   3   1 -14  909.95  130.13     0.976
   5   1 -14  297.40   68.91     0.977
   7   1 -14  690.87   89.78     0.982
  11   1 -14  574.02   94.73     1.002
   0   2 -14  510.14  119.98     0.978
   3   2 -14  344.42   73.10     0.974
   4   2 -14  932.10  141.50     0.973
   5   2 -14  310.63  125.28     0.973
   7   2 -14  445.92   78.85     0.977
   8   2 -14  491.23  143.02     0.980
   0   3 -14  704.41  126.58     0.979
   4   3 -14  940.37  151.60     0.972
   7   3 -14  269.94   67.13     0.974
   8   3 -14  520.80  155.38     0.977
   1   4 -14  431.66   77.15     0.978
   3   4 -14  350.04   87.21     0.973
   5   4 -14  441.43  124.41     0.972
   7   4 -14  451.32  161.53     0.974
   0   5 -14  820.14  156.60     0.981
   4   5 -14  492.62  154.86     0.974
   0   6 -14  465.17   87.90     0.980
   2   0 -13 3674.53  274.53     0.983
   6   0 -13  791.87  134.97     0.989
  10   0 -13  687.52  147.07     1.012
   1   1 -13 1565.95  162.67     0.982
   2   1 -13  399.93  100.44     0.981
   3   1 -13  645.95  120.83     0.980
   5   1 -13  761.63  139.52     0.981
   6   1 -13  235.74  106.40     0.982
   9   1 -13  571.60   91.71     0.995
   1   2 -13  394.39  111.03     0.982
   2   2 -13  668.30  127.92     0.980
   3   2 -13  518.62   74.21     0.979
   4   2 -13  255.38   63.59     0.978
   5   2 -13  598.58  126.69     0.978
   6   2 -13  903.66  146.91     0.979
   9   2 -13  368.55  132.12     0.991
  10   2 -13  499.39  140.99     0.998
   2   3 -13  970.96  140.42     0.981
   3   3 -13  150.79   44.04     0.979
   5   3 -13  287.50  112.42     0.977
   6   3 -13 1389.84  175.59     0.978
  10   3 -13  417.28   82.37     0.997
   1   4 -13  744.08  130.44     0.987
   3   4 -13  425.72  124.82     0.982
   5   4 -13  822.38  151.09     0.980
   9   4 -13  508.60   92.67     0.993
   2   5 -13 1059.39  164.16     0.989
   6   5 -13  535.66  132.95     0.987
   1   6 -13  387.65   85.29     0.998
   2   6 -13  403.93  130.37     0.996
   1   7 -13  215.10   75.06     1.005
   0   0 -12 5890.91  576.33     0.988
   2   0 -12  116.49   94.76     0.987
   4   0 -12 2028.74  182.19     0.987
   8   0 -12 1517.40  179.49     0.997
  10   0 -12  260.05   69.54     1.012
  12   0 -12  635.45  154.74     1.035
   0   1 -12  721.23  115.97     0.988
   1   1 -12 1469.57  145.85     0.986
   3   1 -12 1769.59  171.48     0.984
   4   1 -12  438.13  102.78     0.983
   5   1 -12  489.30  112.16     0.983
   7   1 -12  842.40  142.20     0.986
   8   1 -12  283.11   62.85     0.990
   9   1 -12  336.47   68.34     0.996
  10   1 -12  244.10   60.86     1.004
  11   1 -12  939.29  149.04     1.014
   0   2 -12 1184.08  134.29     0.988
   1   2 -12  345.88  100.13     0.986
   3   2 -12  796.46  125.63     0.982
   4   2 -12 1346.56  147.20     0.980
   5   2 -12  568.48  116.81     0.980
   6   2 -12  320.06  122.20     0.980
   7   2 -12  855.95  130.69     0.982
   8   2 -12  816.91  138.01     0.986
  11   2 -12   69.62  131.00     1.010
   0   3 -12  924.29  133.30     0.990
   1   3 -12  213.38   63.53     0.987
   3   3 -12  327.67   63.69     0.982
   4   3 -12 1685.07  184.22     0.980
   6   3 -12  282.30   67.99     0.980
   8   3 -12 1080.69  166.77     0.986
   1   4 -12  784.42  125.44     0.991
   3   4 -12 1032.67  147.02     0.985
   5   4 -12  473.38  125.29     0.983
   7   4 -12  810.71  154.78     0.986
   9   4 -12  334.65   66.37     0.997
  11   4 -12  541.72   89.96     1.019
   0   5 -12 1662.01  181.03     1.002
   4   5 -12  958.27  148.91     0.991
   8   5 -12  324.72  141.62     1.001
   0   6 -12  568.02  142.67     1.012
   1   6 -12  319.62  124.96     1.009
   3   6 -12  377.51  129.55     1.004
   4   6 -12  385.11   71.89     1.003
   7   6 -12  239.57   74.11     1.012
   3   7 -12  387.97   74.65     1.020
   7   7 -12  275.54   77.31     1.037
   2   0 -11 4919.95  357.73     0.993
   4   0 -11  342.30   54.27     0.991
   6   0 -11 2517.18  210.76     0.990
   8   0 -11  252.02   59.08     0.996
  10   0 -11 1361.58  173.07     1.010
  12   0 -11  482.75   77.15     1.034
  14   0 -11  457.74  145.41     1.067
   1   1 -11 2560.38  144.76     0.993
   2   1 -11  739.67   76.32     0.991
   3   1 -11  811.65   82.34     0.988
   5   1 -11 1436.49  153.53     0.985
   6   1 -11  439.74   69.13     0.984
   7   1 -11  745.94  116.38     0.985
   9   1 -11 1407.72  167.53     0.994
  10   1 -11  276.93  108.41     1.001
  11   1 -11  348.50   66.14     1.012
  13   1 -11  753.08  153.34     1.041
   1   2 -11  569.52   72.10     0.991
   2   2 -11 1746.66  117.71     0.988
   3   2 -11  638.54   77.05     0.985
   5   2 -11 1030.60  135.03     0.981
   6   2 -11 1164.44  144.81     0.980
   7   2 -11  364.78   98.37     0.981
   9   2 -11  834.77  136.32     0.989
  10   2 -11  696.55  142.28     0.997
  13   2 -11  261.91   49.04     1.039
   1   3 -11  300.09   94.50     0.990
   2   3 -11 1959.41  181.12     0.987
   3   3 -11  358.20   62.42     0.984
   4   3 -11  281.55   61.06     0.981
   5   3 -11  477.45   72.22     0.980
   6   3 -11 2142.41  206.65     0.979
   8   3 -11  281.46   61.29     0.984
   9   3 -11  347.80   76.05     0.990
  10   3 -11  704.45  138.31     0.998
   1   4 -11 1108.30  139.27     0.993
   3   4 -11 1102.55  141.89     0.986
   5   4 -11 1681.21  178.81     0.983
   7   4 -11  507.31  173.23     0.985
   9   4 -11  882.01  152.73     0.996
  13   4 -11  589.40  138.73     1.057
   1   5 -11  226.75   57.44     1.000
   2   5 -11 1761.21  183.32     0.996
   5   5 -11   90.61  116.24     0.991
   6   5 -11  939.02  146.10     0.992
  10   5 -11  451.89  138.21     1.022
  12   5 -11  276.27   74.28     1.058
   1   6 -11  714.23  129.89     1.013
   2   6 -11  568.79  130.55     1.009
   3   6 -11  234.77   63.51     1.007
   5   6 -11  372.06   76.27     1.007
   6   6 -11  314.99   69.21     1.009
   9   6 -11  227.03  220.34     1.034
   1   7 -11  367.75   72.50     1.031
   3   7 -11  235.37  158.73     1.027
   5   7 -11  155.84  115.17     1.030
   2   8 -11  333.63  143.86     1.054
   0   0 -10 8398.20  754.37     1.005
   4   0 -10 3096.73  227.98     0.997
   6   0 -10  148.31   63.03     0.993
   8   0 -10 3065.75  246.81     0.994
  10   0 -10  647.97  135.13     1.006
  12   0 -10 1223.80  265.42     1.030
   0   1 -10  883.79  108.53     1.003
   1   1 -10 2401.84  134.14     1.002
   3   1 -10 2277.76  130.01     0.995
   4   1 -10  434.17   65.65     0.992
   5   1 -10  947.40   89.04     0.989
   6   1 -10  190.90   53.74     0.986
   7   1 -10 2364.35  200.31     0.986
   8   1 -10  474.42  113.96     0.987
   9   1 -10  467.61  113.30     0.991
  11   1 -10 1149.57  181.14     1.008
  15   1 -10  274.99  146.92     1.080
   0   2 -10 2145.49  173.32     1.000
   1   2 -10  700.97   71.90     0.997
   3   2 -10 1746.80  112.09     0.990
   4   2 -10 2746.23  153.39     0.986
   5   2 -10  838.60   85.34     0.983
   6   2 -10  273.64   65.95     0.981
   7   2 -10 1096.21  137.98     0.981
   8   2 -10 1361.58  157.56     0.982
   9   2 -10  272.30  116.03     0.986
  11   2 -10  654.09  130.67     1.004
  12   2 -10  654.69  140.42     1.018
  15   2 -10  -56.04  140.86     1.081
   0   3 -10 2746.40  220.46     0.997
   1   3 -10  308.78   61.73     0.994
   2   3 -10  350.45   79.32     0.990
   3   3 -10  638.64   72.74     0.986
   4   3 -10 3652.42  190.45     0.983
   5   3 -10  318.11   59.26     0.980
   6   3 -10  351.17   95.44     0.979
   7   3 -10  372.85  110.36     0.979
   8   3 -10 1474.94  165.45     0.981
  10   3 -10  278.97   60.73     0.994
  11   3 -10  246.95   74.75     1.006
  12   3 -10  655.13  146.15     1.021
   0   4 -10  457.47  100.47     0.998
   1   4 -10 1272.98   98.06     0.994
   3   4 -10 1752.99  175.38     0.986
   5   4 -10  791.16  131.76     0.981
   7   4 -10 1982.20  194.08     0.982
   9   4 -10  326.91  124.46     0.992
  11   4 -10  678.88  149.62     1.015
   0   5 -10 2513.90  220.61     1.005
   1   5 -10  203.03   52.02     1.000
   3   5 -10  325.29   60.87     0.993
   4   5 -10 1612.95  181.77     0.990
   7   5 -10  313.02  120.15     0.993
   8   5 -10 1049.80  171.73     0.998
  12   5 -10  509.72   85.42     1.056
   0   6 -10  728.27  127.91     1.018
   1   6 -10  588.93  123.24     1.013
   3   6 -10  576.72  126.74     1.006
   4   6 -10  774.86  132.49     1.005
   7   6 -10  470.50  135.53     1.012
   8   6 -10  288.42   75.33     1.020
   0   7 -10  319.05   63.15     1.038
   1   7 -10  368.18   73.78     1.034
   3   7 -10  455.50   75.51     1.029
   4   7 -10  437.23  106.48     1.029
   7   7 -10  349.77   80.03     1.044
   8   7 -10   66.54  117.46     1.055
   0   8 -10  517.81  140.90     1.065
   4   8 -10  634.13  135.85     1.064
   2   0  -9 6798.45  428.16     1.014
   4   0  -9  532.94   91.32     1.005
   6   0  -9 5930.90  390.60     0.996
   8   0  -9  667.52   89.12     0.994
  10   0  -9 2439.23  218.16     1.003
  12   0  -9  345.12  131.62     1.025
  14   0  -9  485.05  134.79     1.061
   1   1  -9 3426.04  169.19     1.013
   2   1  -9 1104.84   79.22     1.009
   3   1  -9 2243.45  126.19     1.004
   5   1  -9 4068.76  199.99     0.994
   6   1  -9 1020.31   90.17     0.990
   7   1  -9  952.24   85.19     0.987
   9   1  -9 2423.54  214.77     0.989
  10   1  -9  423.59   73.94     0.994
  11   1  -9  355.74   64.61     1.003
  13   1  -9 1062.03  151.97     1.032
   1   2  -9 2135.58  120.97     1.005
   2   2  -9 4097.07  197.80     1.001
   3   2  -9  773.42   70.94     0.996
   4   2  -9  283.25   58.88     0.991
   5   2  -9 2065.37  121.93     0.987
   6   2  -9 2356.95  136.38     0.983
   7   2  -9  753.19   80.83     0.981
   8   2  -9  271.53   95.07     0.981
   9   2  -9 1573.95  159.57     0.983
  10   2  -9 1041.32  146.15     0.989
  11   2  -9  188.45  101.36     0.999
  13   2  -9  511.59  127.72     1.030
  14   2  -9  466.94   79.17     1.052
   1   3  -9  317.46   61.94     0.998
   2   3  -9 5844.90  270.39     0.994
   3   3  -9  756.13   72.89     0.989
   4   3  -9  256.07   48.38     0.985
   5   3  -9  550.71   69.41     0.981
   6   3  -9 1890.25  126.96     0.978
   8   3  -9  334.01   43.86     0.978
   9   3  -9  370.79   99.87     0.982
  10   3  -9 1334.23  157.98     0.989
  13   3  -9  200.33  122.26     1.035
  14   3  -9  580.38  144.25     1.059
   1   4  -9 2093.13  126.76     0.995
   2   4  -9  180.96   64.21     0.991
   3   4  -9 1512.39  108.15     0.987
   4   4  -9  244.77   50.42     0.983
   5   4  -9 2015.58  194.02     0.980
   7   4  -9  615.62  117.35     0.979
   9   4  -9 1302.94  156.48     0.987
  11   4  -9  354.26  115.68     1.009
  13   4  -9  471.63  154.09     1.050
   2   5  -9 2199.53  193.36     0.995
   3   5  -9  251.46  106.45     0.991
   4   5  -9  278.64   61.79     0.988
   5   5  -9  238.98  106.68     0.986
   6   5  -9 2219.15  210.02     0.986
   8   5  -9  154.28   44.26     0.993
  10   5  -9  785.85  156.01     1.013
   1   6  -9  984.10  133.31     1.012
   2   6  -9  831.37  132.40     1.007
   3   6  -9  231.39   64.91     1.004
   5   6  -9 1023.12  143.90     1.001
   6   6  -9  670.98  127.12     1.003
   7   6  -9  293.11  100.57     1.007
   9   6  -9  748.90  150.53     1.026
  10   6  -9  338.56  129.01     1.042
   1   7  -9  616.08  124.29     1.033
   2   7  -9  358.11  115.83     1.029
   3   7  -9  322.32   66.85     1.027
   5   7  -9  458.47   83.18     1.028
   6   7  -9  238.21   73.46     1.032
   7   7  -9  320.07  118.17     1.040
   9   7  -9  467.67   86.80     1.067
   2   8  -9  676.22  151.80     1.062
   6   8  -9  350.71  130.83     1.077
   1   9  -9  470.32  150.51     1.108
   0   0  -8 8881.58  769.47     1.034
   2   0  -8  111.63   36.28     1.028
   4   0  -8 8053.86  496.53     1.015
   6   0  -8  656.58  100.59     1.002
   8   0  -8 5869.82  389.93     0.995
  10   0  -8 1080.08  134.82     1.000
  12   0  -8 1302.81  149.15     1.019
  16   0  -8  604.85  140.02     1.107
   0   1  -8 2025.45  154.52     1.029
   1   1  -8 4445.02  204.16     1.027
   2   1  -8  768.24   63.06     1.022
   3   1  -8 3892.57  184.95     1.015
   4   1  -8  402.06   52.67     1.008
   5   1  -8 2391.56  130.69     1.000
   6   1  -8  163.66   45.73     0.994
   7   1  -8 5036.08  239.25     0.989
   8   1  -8 1314.74   98.21     0.987
   9   1  -8  527.62   70.19     0.987
  10   1  -8  113.93   53.54     0.991
  11   1  -8 1748.52  184.25     0.998
  12   1  -8  159.58   64.27     1.010
  15   1  -8  650.75  154.42     1.072
   0   2  -8 5873.85  372.99     1.018
   1   2  -8 2135.49  116.59     1.014
   2   2  -8  208.99   50.34     1.010
   3   2  -8 3367.08  165.93     1.004
   4   2  -8 5332.68  245.29     0.997
   5   2  -8  640.43   66.90     0.991
   6   2  -8  248.52   59.86     0.985
   7   2  -8 1453.52  102.05     0.982
   8   2  -8  860.76   84.53     0.980
   9   2  -8  855.24  126.08     0.981
  10   2  -8  327.42   64.18     0.985
  11   2  -8  689.77  150.09     0.993
  12   2  -8 1039.13  151.86     1.006
  14   2  -8  243.09   67.03     1.045
  15   2  -8  347.93  114.66     1.072
   0   3  -8 6818.87  430.04     1.007
   1   3  -8  564.59   60.64     1.003
   2   3  -8  159.82   61.16     0.998
   3   3  -8 1186.42   82.92     0.993
   4   3  -8 5583.47  258.04     0.987
   5   3  -8  134.45   49.98     0.983
   7   3  -8  395.12   65.22     0.976
   8   3  -8 1802.32  177.53     0.976
  10   3  -8  327.84   63.10     0.984
  11   3  -8  473.56   73.38     0.994
  12   3  -8  972.03  167.10     1.008
  14   3  -8  468.27  137.62     1.052
  16   3  -8  459.82   77.20     1.118
   0   4  -8  283.62  103.47     1.001
   1   4  -8 1851.02  112.89     0.996
   2   4  -8  480.08  104.15     0.992
   3   4  -8 3209.64  167.23     0.987
   5   4  -8 1141.20   89.42     0.979
   6   4  -8  197.51   60.62     0.977
   7   4  -8 2314.15  207.63     0.976
   9   4  -8  674.44  114.57     0.982
  11   4  -8 1252.33  162.00     1.003
  15   4  -8  389.26  148.71     1.105
   0   5  -8 3183.60  238.77     1.004
   2   5  -8  335.51   52.78     0.993
   4   5  -8 2491.99  211.97     0.986
   5   5  -8  275.54   62.17     0.983
   7   5  -8  303.68   62.48     0.984
   8   5  -8 2268.62  219.36     0.987
  10   5  -8  237.41   61.84     1.006
  12   5  -8  492.72   83.14     1.043
   0   6  -8  524.47  112.73     1.015
   1   6  -8  693.56  115.15     1.009
   3   6  -8  830.35  138.31     1.001
   4   6  -8 1098.23  142.89     0.998
   5   6  -8  634.05  118.37     0.997
   7   6  -8 1251.00  157.90     1.002
   8   6  -8  782.91  136.33     1.009
  11   6  -8  460.24   83.36     1.055
  12   6  -8  208.75   70.67     1.082
   0   7  -8  482.31   73.13     1.036
   1   7  -8  617.56  123.61     1.031
   3   7  -8  603.50  126.29     1.023
   4   7  -8  435.21   73.32     1.022
   5   7  -8  319.74   68.78     1.023
   7   7  -8  653.47  128.05     1.034
   8   7  -8  354.98  110.67     1.045
  11   7  -8  489.17  131.99     1.108
   0   8  -8 1231.99  164.85     1.068
   4   8  -8  783.68  137.77     1.061
   8   8  -8  225.47  126.75     1.101
   1   9  -8  302.95   69.40     1.111
   3   9  -8  385.45  122.85     1.114
   2   0  -7 9461.98  567.22     1.044
   4   0  -7  169.93   35.21     1.026
   6   0  -710508.03  635.19     1.007
   8   0  -7  698.77  105.55     0.997
  10   0  -7 3788.45  275.49     0.998
  12   0  -7  325.22  158.39     1.015
  14   0  -7 1074.76  148.20     1.049
  16   0  -7  323.54   67.22     1.102
   1   1  -7 3558.27  166.00     1.041
   2   1  -7  757.82   60.79     1.035
   3   1  -7 4286.97  196.32     1.026
   4   1  -7  989.68   70.78     1.017
   5   1  -7 5941.21  267.65     1.007
   6   1  -7 1045.26   75.48     0.999
   7   1  -7 1684.71  106.78     0.992
   9   1  -7 3915.97  198.30     0.986
  10   1  -7 1214.72   96.16     0.989
  11   1  -7  234.57   61.56     0.995
  13   1  -7 1146.89  151.24     1.020
  17   1  -7  640.79  139.89     1.130
   1   2  -7 4642.97  211.69     1.024
   2   2  -7 6553.28  287.73     1.018
   3   2  -7  608.78   57.18     1.011
   4   2  -7   76.96   27.01     1.003
   5   2  -7 1381.05   90.85     0.995
   6   2  -7 2889.18  149.39     0.988
   7   2  -7 1275.21   92.30     0.983
   8   2  -7  770.48   75.56     0.979
   9   2  -7 1570.75  109.52     0.979
  10   2  -7  963.50   80.27     0.982
  11   2  -7  471.55   69.66     0.989
  12   2  -7  525.06  111.57     1.000
  13   2  -7  884.86  134.59     1.017
  14   2  -7  843.34  151.25     1.038
  17   2  -7  281.21   72.10     1.137
   1   3  -7 1057.85   76.18     1.007
   2   3  -7 9666.83  414.94     1.002
   3   3  -7  745.29   69.17     0.996
   5   3  -7  962.50   79.36     0.984
   6   3  -7 2911.22  155.71     0.979
   9   3  -7  642.26  116.66     0.975
  10   3  -7 2046.55  185.35     0.980
  12   3  -7  460.12  127.69     1.002
  13   3  -7  610.93   84.42     1.021
  14   3  -7  807.88  169.42     1.045
  16   3  -7  330.71   69.69     1.112
   1   4  -7 3442.65  171.08     0.997
   3   4  -7 2070.74  120.44     0.987
   4   4  -7  528.74   68.55     0.982
   5   4  -7 4444.40  215.70     0.978
   7   4  -7  847.69   85.89     0.973
   9   4  -7 1877.82  192.56     0.977
  11   4  -7  825.20  147.88     0.996
  13   4  -7 1408.04  188.99     1.034
   2   5  -7 3112.52  166.33     0.992
   3   5  -7  862.60   78.24     0.987
   4   5  -7  249.12   53.07     0.983
   5   5  -7  681.24   78.35     0.980
   6   5  -7 3958.64  298.03     0.979
   8   5  -7  340.15   65.25     0.982
  10   5  -7 1179.29  179.82     0.999
  12   5  -7  269.36  113.71     1.035
  14   5  -7  257.94  126.89     1.096
   1   6  -7  933.85  126.34     1.006
   2   6  -7  936.47  126.87     1.001
   3   6  -7  618.50  112.74     0.997
   4   6  -7  199.18   53.15     0.994
   5   6  -7 1149.15  147.83     0.993
   6   6  -7 1325.63  158.45     0.993
   7   6  -7  510.32  121.10     0.996
   9   6  -7  894.40  160.76     1.012
  10   6  -7  567.09   85.34     1.027
  13   6  -7  266.96  127.65     1.107
   1   7  -7  750.95  137.03     1.027
   2   7  -7  555.24  108.20     1.022
   3   7  -7  316.96   65.43     1.019
   5   7  -7  757.38  127.72     1.018
   6   7  -7  558.69  129.61     1.021
   7   7  -7  329.83  117.31     1.027
   9   7  -7  710.24  147.94     1.053
   2   8  -7 1576.32  181.74     1.057
   6   8  -7  574.21  130.96     1.067
  10   8  -7  175.84   78.69     1.145
   1   9  -7  325.30  128.27     1.111
   3   9  -7  340.57   67.23     1.112
   5   9  -7  289.71   70.23     1.125
   0   0  -615942.44 1315.30     1.071
   2   0  -6  411.35   57.66     1.060
   4   0  -611798.43  698.52     1.036
   8   0  -611424.92  693.09     0.998
  10   0  -6  986.05  118.64     0.996
  12   0  -6 1680.94  178.43     1.011
  16   0  -6 1018.81  147.48     1.096
   0   1  -6 1960.99  142.88     1.059
   1   1  -6 5331.42  233.64     1.055
   2   1  -6 3197.11  148.51     1.048
   3   1  -6 2400.41  119.50     1.037
   4   1  -6 1150.60   74.73     1.025
   5   1  -6 3458.50  164.62     1.014
   6   1  -6  134.24   36.00     1.003
   7   1  -6 9044.98  392.23     0.995
   8   1  -6 2205.08  122.83     0.989
   9   1  -6  540.33   71.89     0.986
  11   1  -6 2742.45  222.22     0.991
  12   1  -6  368.17   59.24     1.001
  13   1  -6  142.29  101.03     1.015
  15   1  -6  989.93  158.01     1.059
   0   2  -6 8164.99  492.16     1.035
   1   2  -6 1279.04   75.39     1.031
   2   2  -6  226.02   35.40     1.025
   3   2  -6 5940.16  261.83     1.017
   4   2  -6 5611.86  250.31     1.008
   5   2  -6  446.34   52.08     0.999
   6   2  -6  448.74   53.15     0.991
   7   2  -6 1389.58   92.19     0.984
   8   2  -6 1269.49   90.08     0.979
   9   2  -6 1272.56   92.66     0.978
  10   2  -6  832.69   88.76     0.979
  11   2  -6 1592.07  168.07     0.985
  12   2  -6 1733.69  180.78     0.995
  14   2  -6  538.61   74.83     1.032
  15   2  -6  524.93  139.32     1.059
  16   2  -6  443.33  123.58     1.092
   0   3  -6 8837.38  536.75     1.013
   1   3  -6 1301.89   82.81     1.009
   2   3  -6  232.31   41.59     1.004
   3   3  -6 2137.74  116.24     0.998
   4   3  -6 8403.56  365.01     0.992
   5   3  -6  979.89   74.78     0.985
   7   3  -6  350.02   60.52     0.975
   8   3  -6 1905.02  132.10     0.972
   9   3  -6  236.53  806.89     0.972
  10   3  -6  309.87  106.54     0.976
  11   3  -6  912.76  134.33     0.983
  12   3  -6 2131.62  221.27     0.996
  14   3  -6  911.53  145.02     1.038
  15   3  -6  394.71   74.93     1.068
  16   3  -6  443.92  137.97     1.105
   1   4  -6 4662.29  215.78     0.997
   2   4  -6  719.97   65.48     0.992
   3   4  -6 5745.49  260.93     0.987
   4   4  -6   35.45   50.36     0.981
   5   4  -6 1787.85  113.21     0.977
   7   4  -6 3904.31  197.81     0.971
   8   4  -6  498.78   71.81     0.971
   9   4  -6 1025.76  135.58     0.973
  11   4  -6 1668.03  199.01     0.990
  15   4  -6  599.49  165.46     1.090
   0   5  -6 4254.17  289.48     1.000
   1   5  -6  499.22   64.23     0.995
   2   5  -6  169.09   55.61     0.989
   3   5  -6   99.83   43.57     0.985
   4   5  -6 4138.05  207.26     0.980
   5   5  -6  522.42   73.49     0.977
   6   5  -6  564.81   76.11     0.975
   7   5  -6  549.30  112.90     0.975
   8   5  -6 3659.16  288.89     0.977
  12   5  -6  869.65  147.80     1.027
   0   6  -6  972.54  118.06     1.009
   1   6  -6  680.38   71.20     1.003
   3   6  -6  896.75   85.20     0.993
   4   6  -6 1526.07  153.56     0.990
   5   6  -6  869.66  129.52     0.988
   6   6  -6  327.88  112.09     0.988
   7   6  -6 1878.03  185.84     0.991
   8   6  -6 1007.90  162.59     0.996
  11   6  -6  407.06  136.13     1.039
  12   6  -6  375.41  126.17     1.065
   0   7  -6  474.10  108.09     1.030
   1   7  -6  762.23  116.55     1.023
   3   7  -6 1337.86  158.61     1.015
   4   7  -6  899.39  131.84     1.013
   5   7  -6  324.99  113.47     1.013
   7   7  -6  656.96  140.50     1.021
   8   7  -6   94.68  109.69     1.031
  11   7  -6  310.41  138.54     1.092
   0   8  -6 2738.85  238.09     1.063
   4   8  -6 1016.88  150.85     1.051
   8   8  -6  598.95   92.37     1.088
   1   9  -6  254.67  120.49     1.108
   3   9  -6  421.42  129.95     1.108
   7   9  -6  207.58   48.61     1.151
   0  10  -6  300.68   72.34     1.184
   4  10  -6  277.97   64.80     1.204
   2   0  -516083.69  931.13     1.074
   4   0  -5 1437.74   92.13     1.043
   6   0  -516383.94  959.78     1.017
   8   0  -5 1363.79  119.34     0.999
  10   0  -5 6233.44  409.01     0.995
  12   0  -5  600.23  109.59     1.007
  14   0  -5 1700.43  171.88     1.039
  18   0  -5  448.82  119.20     1.162
   1   1  -5 9399.66  393.00     1.067
   2   1  -5 4791.09  209.35     1.058
   3   1  -5 5024.64  222.20     1.045
   4   1  -5  759.75   56.06     1.031
   5   1  -5 7457.39  320.71     1.018
   6   1  -5  912.82   67.00     1.006
   7   1  -5 2136.18  114.07     0.997
   8   1  -5  139.72   45.21     0.990
   9   1  -5 6072.38  276.59     0.986
  10   1  -5 1308.71   94.73     0.985
  11   1  -5  256.88   52.44     0.989
  13   1  -5 1666.02  168.70     1.010
  17   1  -5  756.90  153.52     1.120
   1   2  -5 5972.91  258.51     1.035
   2   2  -510306.28  432.39     1.029
   3   2  -5 1120.26   69.82     1.020
   4   2  -5   43.35   14.45     1.010
   5   2  -5 2927.61  144.12     1.001
   6   2  -5 4101.26  192.95     0.992
   7   2  -5 1410.79   90.71     0.985
   8   2  -5  885.56   74.80     0.979
   9   2  -5 2619.08  144.15     0.976
  10   2  -5 1272.42   97.77     0.977
  11   2  -5  569.38   75.65     0.982
  12   2  -5  540.85  114.90     0.991
  13   2  -5 1201.89  150.33     1.005
  14   2  -5 1070.53  149.49     1.026
  16   2  -5  322.35  122.88     1.086
  17   2  -5  414.12   68.92     1.126
   1   3  -5  984.71   67.00     1.009
   2   3  -511691.22  490.91     1.004
   3   3  -5 1012.03   69.30     0.998
   5   3  -5 1573.09   93.86     0.985
   6   3  -5 4585.90  214.48     0.979
   7   3  -5  289.54   55.69     0.974
   8   3  -5  327.57   54.15     0.971
   9   3  -5  660.25   75.02     0.970
  10   3  -5 3269.91  177.16     0.973
  11   3  -5  271.53   61.97     0.979
  12   3  -5  419.28  123.91     0.991
  13   3  -5  532.34  134.18     1.008
  14   3  -5 1526.32  186.10     1.031
  16   3  -5  435.48   72.74     1.099
   1   4  -5 3674.74  176.78     0.994
   3   4  -5 3969.60  189.43     0.985
   4   4  -5  506.01   59.86     0.980
   5   4  -5 7908.42  350.12     0.975
   6   4  -5  174.73   51.29     0.971
   7   4  -5 1057.39   86.96     0.969
   9   4  -5 2191.17  138.18     0.970
  10   4  -5  429.72  110.81     0.975
  11   4  -5  493.99  123.27     0.984
  13   4  -5 1797.78  208.10     1.020
   1   5  -5   21.18   49.42     0.992
   2   5  -5 4677.39  220.76     0.987
   3   5  -5  689.16   71.27     0.982
   4   5  -5  448.70   63.22     0.978
   5   5  -5  922.63   83.32     0.974
   6   5  -5 5718.06  271.48     0.972
   7   5  -5  122.30   51.40     0.971
  10   5  -5 1814.59  198.22     0.987
  12   5  -5  415.46  115.60     1.020
  13   5  -5  171.23   58.37     1.046
  14   5  -5  516.42   81.68     1.080
  16   5  -5  235.66  118.37     1.173
   1   6  -5 1380.82   98.03     1.000
   2   6  -5 1517.53  106.02     0.994
   3   6  -5  832.48   81.03     0.990
   4   6  -5  105.03   50.26     0.986
   5   6  -5 1493.40  104.78     0.984
   6   6  -5 1195.50  148.57     0.984
   7   6  -5  595.63  126.16     0.986
   9   6  -5 1285.65  173.80     0.999
  10   6  -5  814.90  141.09     1.013
  13   6  -5  415.09   76.84     1.091
   1   7  -5 1599.43  163.33     1.020
   2   7  -5  876.24  123.30     1.014
   3   7  -5  320.68  109.63     1.010
   5   7  -5  814.64  128.85     1.008
   6   7  -5  451.25  120.46     1.010
   7   7  -5  455.77  115.38     1.015
   8   7  -5  239.27  104.85     1.024
   9   7  -5 1290.30  170.23     1.038
  13   7  -5  320.07   72.83     1.161
   2   8  -5 1695.81  193.17     1.049
   5   8  -5  238.27   97.49     1.049
   6   8  -5  649.52  146.76     1.055
  10   8  -5  355.78  138.37     1.130
   1   9  -5  422.54  130.33     1.106
   2   9  -5   43.22   20.12     1.104
   3   9  -5  469.19  115.85     1.104
   5   9  -5  575.60  123.28     1.116
   9   9  -5  333.05   72.96     1.200
   2  10  -5  147.56   71.75     1.186
   5  10  -5  148.81   62.71     1.217
   0   0  -439029.69 3142.77     1.107
   4   0  -411415.55  669.75     1.047
   6   0  -4 1468.99  115.82     1.018
   8   0  -412344.93  737.43     1.000
  10   0  -4 2029.17  168.74     0.994
  12   0  -4 2816.45  220.37     1.005
  14   0  -4  242.43  102.72     1.034
  16   0  -4 1269.49  169.22     1.086
  18   0  -4  650.84  124.68     1.158
   0   1  -4 3630.72  224.96     1.080
   1   1  -412023.54  495.00     1.074
   2   1  -4 5585.12  239.59     1.062
   3   1  -410654.72  442.85     1.048
   4   1  -4 2141.30  106.73     1.033
   5   1  -4 3929.70  179.90     1.019
   6   1  -4  231.49   41.22     1.007
   7   1  -4 9156.33  391.77     0.998
   8   1  -4 2652.76  136.85     0.990
   9   1  -4 1439.39   93.40     0.985
  10   1  -4  313.30   52.72     0.984
  11   1  -4 3584.46  185.24     0.987
  13   1  -4  346.97   55.99     1.006
  15   1  -4 1427.48  167.55     1.049
  16   1  -4  297.71   55.95     1.079
   0   2  -411781.58  688.69     1.037
   1   2  -4 3523.37  158.94     1.033
   2   2  -4  929.96   59.15     1.027
   3   2  -4 8675.03  366.06     1.018
   4   2  -412623.16  525.92     1.010
   5   2  -4 2348.83  119.06     1.000
   6   2  -4 1084.18   73.98     0.992
   7   2  -4 3071.47  152.41     0.984
   8   2  -4 2595.53  138.91     0.979
   9   2  -4 1366.41   97.24     0.975
  10   2  -4  410.57   67.95     0.975
  11   2  -4 1577.06  111.89     0.979
  12   2  -4 1972.90  191.14     0.987
  13   2  -4  124.06   57.62     1.001
  14   2  -4  309.71  126.33     1.021
  15   2  -4  732.02  139.89     1.047
  16   2  -4  385.70   68.68     1.080
   0   3  -4 9788.88  581.98     1.007
   1   3  -4  962.91   64.35     1.004
   2   3  -4  627.32   51.03     1.000
   3   3  -4 1631.05   91.92     0.995
   4   3  -411486.80  484.24     0.989
   5   3  -4  376.61   46.31     0.983
   6   3  -4  236.70   42.91     0.978
   7   3  -4  664.12   64.77     0.973
   8   3  -4 3619.86  180.96     0.969
  10   3  -4  405.57   67.73     0.970
  11   3  -4  827.48  138.20     0.976
  12   3  -4 3080.34  266.11     0.987
  14   3  -4  576.97  131.94     1.026
  15   3  -4  405.18   71.39     1.056
  16   3  -4  511.14  136.72     1.093
   0   4  -4 1478.06  123.03     0.994
   1   4  -4 4001.15  186.85     0.990
   2   4  -4 1079.39   73.23     0.986
   3   4  -4 5910.76  264.19     0.981
   4   4  -4  354.02   57.73     0.977
   5   4  -4 2612.94  139.14     0.973
   6   4  -4   90.50   41.63     0.969
   7   4  -4 5521.92  250.37     0.966
   8   4  -4  247.31   46.55     0.965
   9   4  -4  904.49   83.99     0.966
  11   4  -4 2318.09  224.78     0.980
  15   4  -4 1061.43  169.47     1.077
   0   5  -4 7980.76  493.82     0.993
   1   5  -4  168.72   51.32     0.988
   2   5  -4  520.23   59.57     0.983
   3   5  -4   74.69   49.11     0.979
   4   5  -4 5099.77  240.76     0.975
   5   5  -4  249.12   52.60     0.971
   6   5  -4  458.28   67.62     0.969
   7   5  -4  582.29   71.74     0.968
   8   5  -4 4458.04  224.86     0.970
  10   5  -4  349.97  105.64     0.982
  12   5  -4  787.59  159.60     1.014
  14   5  -4  260.42   66.33     1.073
   0   6  -4 1798.33  161.00     1.003
   1   6  -4 1099.10   87.81     0.997
   3   6  -4 1745.25  111.37     0.987
   4   6  -4 1595.47  109.29     0.983
   5   6  -4  983.65   90.96     0.981
   7   6  -4 1670.99  184.42     0.981
   8   6  -4 1107.53  151.40     0.986
   9   6  -4  316.85   70.41     0.994
  10   6  -4   24.13   28.41     1.007
  11   6  -4  845.39  154.90     1.026
  12   6  -4  399.59  134.39     1.051
  15   6  -4  404.27   74.05     1.178
   0   7  -4  842.89  127.54     1.023
   1   7  -4 1009.87  135.74     1.016
   3   7  -4 1519.76  166.80     1.007
   4   7  -4  421.52  125.06     1.004
   5   7  -4  382.11  116.11     1.003
   7   7  -4  727.39  142.09     1.010
   8   7  -4  346.33  136.86     1.019
   9   7  -4  253.19  119.10     1.032
  10   7  -4  142.35   58.72     1.052
  11   7  -4  625.19  143.87     1.078
   0   8  -4 1896.74  190.19     1.056
   4   8  -4 1290.95  172.81     1.042
   8   8  -4  891.03  159.69     1.075
  12   8  -4  266.71  129.74     1.205
   0   9  -4  170.07   55.55     1.108
   1   9  -4  502.94  118.41     1.103
   3   9  -4  461.18  119.53     1.101
   5   9  -4  196.42   72.03     1.111
   7   9  -4   88.48  113.81     1.140
   0  10  -4  341.13   76.15     1.185
   4  10  -4  243.53   73.58     1.200
   2   0  -323266.95 1329.82     1.087
   4   0  -3 1137.25   92.15     1.045
   6   0  -3 9094.98  543.57     1.017
   8   0  -3 1232.05  111.47     1.000
  10   0  -3 6661.54  424.66     0.993
  12   0  -3 1898.20  176.52     1.003
  14   0  -3 1965.34  187.22     1.031
  16   0  -3  203.99   67.45     1.082
  18   0  -3  559.91  130.36     1.155
   1   1  -313300.46  543.12     1.072
   2   1  -3 8018.76  332.13     1.058
   3   1  -3 5584.27  237.00     1.044
   4   1  -3   79.54   27.70     1.030
   5   1  -311292.03  470.36     1.017
   6   1  -3 1321.00   77.37     1.006
   7   1  -3 2600.59  130.02     0.997
   9   1  -3 5809.62  262.45     0.985
  10   1  -3  991.73   80.44     0.983
  11   1  -3  770.85   73.75     0.985
  12   1  -3  420.65   54.31     0.992
  13   1  -3 3072.45  247.22     1.004
  14   1  -3  262.55   63.60     1.021
  17   1  -3  871.09  149.27     1.111
   1   2  -3 4185.96  182.73     1.022
   2   2  -313396.33  550.61     1.017
   3   2  -3 2252.94  109.03     1.012
   4   2  -3  927.82   61.85     1.005
   5   2  -3 3420.83  159.68     0.997
   6   2  -3 8473.86  363.33     0.990
   7   2  -3 2152.26  117.66     0.983
   8   2  -3  556.04   63.26     0.978
   9   2  -3 5029.00  237.83     0.974
  10   2  -3 3162.73  169.99     0.974
  11   2  -3  387.42   65.74     0.977
  12   2  -3  370.45   58.59     0.985
  13   2  -3  882.54  136.87     0.998
  14   2  -3  908.69  150.12     1.017
  16   2  -3  367.70   70.70     1.076
  17   2  -3  569.59  131.19     1.116
  18   2  -3  218.16   60.54     1.164
   1   3  -3  841.89   58.03     0.995
   2   3  -312566.77  522.36     0.992
   3   3  -3 2893.18  141.07     0.989
   4   3  -3  789.91   61.32     0.985
   5   3  -3 2326.91  122.07     0.980
   6   3  -3 8260.05  360.69     0.975
   7   3  -3   76.61   38.03     0.971
   8   3  -3  840.77   76.12     0.968
   9   3  -3  813.62   79.20     0.966
  10   3  -3 3333.05  183.39     0.968
  11   3  -3  322.74   57.02     0.973
  12   3  -3  323.08   74.76     0.983
  13   3  -3  804.39  127.58     0.999
  14   3  -3  998.14  173.67     1.021
  16   3  -3  281.74  126.58     1.089
   1   4  -3 4587.33  208.62     0.984
   2   4  -3  313.84   45.79     0.980
   3   4  -3 4838.70  221.25     0.977
   4   4  -3  137.64   36.99     0.974
   5   4  -3 8766.73  380.58     0.970
   6   4  -3  401.11   59.44     0.967
   7   4  -3 1719.71  107.73     0.964
   8   4  -3  138.52   34.53     0.963
   9   4  -3 2819.52  161.23     0.964
  11   4  -3  526.96  122.90     0.977
  13   4  -3 1825.19  210.77     1.010
  17   4  -3  509.15  151.37     1.169
   1   5  -3  116.76   46.66     0.984
   2   5  -3 7757.40  340.69     0.979
   3   5  -3  473.23   60.34     0.975
   4   5  -3  427.87   60.88     0.972
   5   5  -3  755.65   75.66     0.969
   6   5  -3 5087.80  241.91     0.966
   7   5  -3  114.23   49.92     0.966
   8   5  -3  454.52   72.88     0.967
  10   5  -3 2329.34  232.60     0.978
  11   5  -3  180.21  103.38     0.991
  12   5  -3  636.16  141.33     1.009
  13   5  -3  398.01   67.66     1.035
  14   5  -3  627.62  148.86     1.068
  16   5  -3  151.25   70.78     1.163
   1   6  -3 3304.32  168.38     0.993
   2   6  -3 2360.83  136.19     0.988
   3   6  -3  570.29   70.11     0.984
   5   6  -3 1276.05   98.01     0.978
   6   6  -3 1295.70  105.27     0.977
   7   6  -3  893.38  143.94     0.978
   9   6  -3 1838.69  196.75     0.990
  10   6  -3  777.10  140.89     1.003
  13   6  -3  462.12  140.35     1.079
  14   6  -3  164.22  125.36     1.121
   1   7  -3 2124.88  130.64     1.013
   2   7  -3  774.02   80.74     1.008
   3   7  -3  675.03  120.73     1.003
   5   7  -3  904.46  133.51     1.000
   6   7  -3  886.50  150.07     1.002
   7   7  -3  597.55  135.50     1.006
   9   7  -3  956.93  174.32     1.028
  10   7  -3  233.26   63.78     1.047
  12   7  -3  158.32   55.43     1.107
  13   7  -3  324.42  130.34     1.150
   2   8  -3 1878.62  186.33     1.042
   6   8  -3  936.61  162.29     1.046
   8   8  -3  122.71   63.14     1.071
  10   8  -3  580.55  153.38     1.119
   1   9  -3  381.85   68.69     1.101
   3   9  -3  499.50  125.34     1.098
   5   9  -3  698.24  142.96     1.108
   9   9  -3  391.32  117.53     1.191
   1  10  -3  136.18   45.79     1.183
   2  10  -3  340.72  131.03     1.184
   5  10  -3   87.20   36.94     1.213
   6  10  -3  202.55   68.67     1.234
   0   0  -239895.98 3202.62     1.133
   2   0  -210016.90  578.05     1.078
   4   0  -2 9710.48  567.17     1.038
   6   0  -2  301.76   56.00     1.014
   8   0  -2 9645.05  580.06     0.999
  10   0  -2 2309.46  178.21     0.993
  12   0  -2 3683.79  269.43     1.001
  14   0  -2  677.49  128.60     1.029
  16   0  -2 1997.45  166.06     1.080
  18   0  -2  329.21  123.31     1.152
   0   1  -216728.02  781.47     1.058
   1   1  -211208.90  456.40     1.052
   2   1  -2 1141.24   58.29     1.042
   3   1  -2 8503.66  351.71     1.032
   4   1  -2  488.33   41.03     1.022
   5   1  -2 4263.78  192.59     1.013
   6   1  -2 1119.84   68.48     1.004
   7   1  -2 7263.47  314.46     0.995
   8   1  -2 2444.84  126.06     0.989
   9   1  -2 2072.75  116.54     0.984
  10   1  -2 1447.43   94.90     0.982
  11   1  -2 5710.56  268.37     0.984
  12   1  -2  336.17   62.03     0.990
  13   1  -2  217.74   98.97     1.002
  15   1  -2 1332.77  169.98     1.042
  16   1  -2  490.57   70.99     1.072
   0   2  -212311.84  713.46     1.003
   1   2  -2 1738.40   83.52     1.002
   2   2  -2 3028.51  136.87     1.002
   3   2  -2 8743.64  365.20     1.001
   4   2  -216817.76  690.56     0.998
   5   2  -2 4981.18  219.98     0.993
   6   2  -2 1723.87   96.56     0.988
   7   2  -2 4412.11  205.11     0.982
   8   2  -2 4876.63  226.39     0.977
   9   2  -2  683.46   68.27     0.973
  10   2  -2  189.99   56.69     0.973
  11   2  -2 1611.89  110.98     0.976
  12   2  -2 3168.44  176.34     0.983
  13   2  -2  205.48   54.49     0.996
  14   2  -2  473.66  111.86     1.015
  15   2  -2  927.66  136.45     1.040
  16   2  -2  284.72   61.94     1.073
   0   3  -2 7179.42  430.88     0.985
   1   3  -2  865.21   59.07     0.983
   2   3  -2 2270.77  111.94     0.982
   3   3  -2 2994.51  141.63     0.981
   4   3  -215051.95  624.13     0.979
   5   3  -2 1024.22   71.75     0.977
   6   3  -2 1695.08   99.94     0.973
   7   3  -2 2439.01  131.30     0.970
   8   3  -2 7285.60  329.16     0.966
   9   3  -2  300.17   51.96     0.965
  10   3  -2  147.76   61.66     0.966
  11   3  -2  702.90   84.00     0.971
  12   3  -2 1784.24  196.58     0.981
  14   3  -2  526.66  126.66     1.019
  15   3  -2  497.91   69.54     1.048
  16   3  -2  707.67  135.44     1.086
  18   3  -2  132.45  120.10     1.186
   0   4  -2  913.89   91.18     0.981
   1   4  -2 3588.62  168.42     0.978
   3   4  -2 6658.07  291.87     0.972
   4   4  -2  154.73   40.90     0.970
   5   4  -2 3736.37  179.52     0.967
   6   4  -2  110.39   47.92     0.965
   7   4  -2 7482.08  336.50     0.962
   8   4  -2  295.72   59.07     0.961
   9   4  -2 1105.54   91.33     0.962
  10   4  -2  341.91   58.57     0.966
  11   4  -2 2539.15  234.87     0.974
  12   4  -2  121.70   64.95     0.988
  13   4  -2  258.33   61.41     1.007
  15   4  -2 1153.72  185.18     1.069
   0   5  -212497.73  745.29     0.985
   1   5  -2  278.47   49.95     0.980
   2   5  -2  428.73   56.07     0.976
   3   5  -2  978.36   74.46     0.972
   4   5  -2 6355.56  286.46     0.969
   5   5  -2  145.59   46.34     0.966
   7   5  -2  357.31   60.00     0.964
   8   5  -2 3504.74  188.48     0.965
   9   5  -2  333.22   59.67     0.968
  10   5  -2  681.38  134.76     0.976
  11   5  -2  310.64   59.31     0.988
  12   5  -2 1123.57  170.15     1.007
  14   5  -2  114.25  142.87     1.065
  16   5  -2  495.47  142.83     1.160
   0   6  -2 4644.45  311.36     0.997
   1   6  -2 2259.06  127.34     0.991
   2   6  -2   72.75   89.38     0.985
   3   6  -2 2496.38  138.57     0.981
   4   6  -2 1737.76  114.33     0.978
   5   6  -2  666.34   73.89     0.975
   7   6  -2 1258.77  104.78     0.976
   8   6  -2  721.56  137.64     0.980
   9   6  -2  415.09  112.76     0.987
  10   6  -2  203.54   65.52     1.000
  11   6  -2 1105.55  174.56     1.018
  12   6  -2  467.19  138.77     1.043
  15   6  -2  419.45  127.13     1.171
   0   7  -2  481.17  103.57     1.017
   1   7  -2 1505.05  107.15     1.011
   2   7  -2  280.33   55.80     1.005
   3   7  -2 1621.92  113.48     1.001
   4   7  -2  694.91  120.13     0.998
   5   7  -2  726.06  116.24     0.997
   7   7  -2  949.10  146.53     1.004
   8   7  -2  804.58  135.92     1.012
   9   7  -2  284.47   68.69     1.025
  11   7  -2  676.39  156.57     1.070
  12   7  -2  145.50   62.78     1.104
   0   8  -2 1598.49  173.03     1.051
   4   8  -2 1395.03  177.61     1.036
   8   8  -2  837.43  173.61     1.068
  12   8  -2  342.03  129.59     1.199
   1   9  -2  438.86  120.22     1.099
   3   9  -2  598.25  122.24     1.096
   5   9  -2  503.37  116.76     1.107
   7   9  -2  497.29  144.46     1.135
   0  10  -2  427.69  129.59     1.186
   4  10  -2  335.74  125.19     1.199
   2   0  -145415.91 2943.66     1.054
   4   0  -1 3184.52  197.21     1.029
   6   0  -113163.02  767.92     1.012
   8   0  -1  375.83   64.93     0.998
  10   0  -1 8554.93  526.98     0.992
  12   0  -1 2751.62  218.90     1.001
  14   0  -1 2720.09  221.35     1.028
  16   0  -1  432.58   67.06     1.078
  18   0  -1  507.51  141.38     1.151
   1   1  -121853.97  880.98     1.012
   2   1  -1 5015.90  209.71     1.017
   3   1  -1 4353.17  186.49     1.017
   4   1  -1 1620.59   80.56     1.014
   5   1  -110681.18  443.62     1.008
   6   1  -1  760.61   54.91     1.001
   7   1  -1 4013.32  183.50     0.994
   8   1  -1  235.51   44.52     0.988
   9   1  -1 6470.86  288.36     0.984
  10   1  -1  807.12   71.99     0.982
  11   1  -1  937.93   77.48     0.983
  12   1  -1  355.54   61.83     0.989
  13   1  -1 3088.51  254.80     1.001
  14   1  -1  509.89   67.57     1.018
  17   1  -1  840.13  141.01     1.107
  18   1  -1  419.34   63.84     1.150
   1   2  -1 3934.69  169.46     0.980
   2   2  -110541.92  434.02     0.986
   3   2  -1 3950.91  173.58     0.990
   4   2  -1  783.26   53.71     0.991
   5   2  -1 5620.69  247.00     0.990
   6   2  -1 6773.26  294.10     0.986
   7   2  -1 3330.27  160.86     0.981
   8   2  -1  730.45   63.59     0.976
   9   2  -1 4408.81  248.65     0.973
  10   2  -1 3847.80  193.37     0.972
  11   2  -1  232.97   47.41     0.975
  12   2  -1  182.28   62.73     0.982
  13   2  -1  648.61  116.71     0.995
  14   2  -1  988.38  147.94     1.013
  15   2  -1  381.89   90.39     1.039
  16   2  -1  428.81  137.55     1.072
  17   2  -1  716.40  135.53     1.113
   1   3  -1  581.94   47.01     0.973
   2   3  -111280.10  469.13     0.974
   3   3  -1 4057.87  182.50     0.975
   5   3  -1 3069.34  147.96     0.974
   6   3  -114713.47  618.27     0.972
   7   3  -1   38.93   40.69     0.968
   8   3  -1 1979.72  117.10     0.966
   9   3  -1 1598.06  106.02     0.964
  10   3  -1 3418.83  183.23     0.966
  11   3  -1  232.99   50.92     0.970
  12   3  -1  146.22   49.53     0.980
  13   3  -1  606.03  121.41     0.995
  14   3  -1 1106.80  164.17     1.017
  16   3  -1  479.00  125.28     1.085
  17   3  -1   34.49  164.42     1.131
  18   3  -1  179.62  127.99     1.186
   1   4  -1 4128.58  187.62     0.973
   2   4  -1  478.78   49.20     0.971
   3   4  -1 5794.66  257.11     0.969
   4   4  -1  340.83   50.80     0.968
   5   4  -110208.09  438.00     0.966
   6   4  -1  238.63   46.06     0.963
   7   4  -1 1185.67   89.80     0.961
   8   4  -1  374.54   56.91     0.960
   9   4  -1 3468.38  185.88     0.961
  11   4  -1  990.45  141.51     0.973
  13   4  -1 2033.61  247.13     1.006
  17   4  -1  460.97  147.49     1.166
   1   5  -1  223.15   47.63     0.978
   2   5  -1 9864.19  422.27     0.974
   3   5  -1  548.92   60.48     0.970
   4   5  -1   53.33   37.88     0.967
   5   5  -1  977.23   80.24     0.965
   6   5  -1 4160.24  206.58     0.963
   8   5  -1  167.53   47.48     0.963
  10   5  -1 2329.18  222.92     0.975
  11   5  -1  446.24   70.77     0.987
  12   5  -1 1102.61  163.85     1.005
  13   5  -1  290.53  165.38     1.031
  14   5  -1  890.83  154.71     1.064
   1   6  -1 4027.93  196.52     0.989
   2   6  -1 3964.65  194.88     0.984
   3   6  -1  380.90   64.28     0.980
   4   6  -1  233.57   47.87     0.976
   5   6  -1 1580.65  108.23     0.974
   6   6  -1  563.43   72.58     0.973
   7   6  -1  899.10   91.02     0.974
   9   6  -1 1466.57  173.38     0.986
  10   6  -1  839.71  150.19     0.998
  12   6  -1  133.53  116.42     1.042
  13   6  -1  580.53  141.61     1.075
  14   6  -1  311.58   77.01     1.118
   1   7  -1 1784.65  117.34     1.009
   2   7  -1  744.99   78.73     1.004
   3   7  -1  697.52   80.38     1.000
   4   7  -1  563.28  110.35     0.997
   5   7  -1  917.92  136.03     0.996
   6   7  -1  559.62  132.25     0.998
   7   7  -1  588.08  136.74     1.002
   9   7  -1 1397.42  175.84     1.024
  10   7  -1  258.50   89.88     1.043
  13   7  -1  396.27  124.14     1.147
   2   8  -1 1713.77  172.26     1.039
   6   8  -1 2169.05  218.86     1.043
   8   8  -1  294.10   64.99     1.068
  10   8  -1  851.80  144.14     1.117
   1   9  -1   53.94  148.48     1.099
   3   9  -1 1014.27  189.24     1.096
   5   9  -1  887.38  157.33     1.107
   6   9  -1  146.26   53.68     1.119
   9   9  -1  384.48   80.40     1.192
   2  10  -1  405.72   75.34     1.187
   6  10  -1  232.26   63.15     1.237
   2   0   0  217.81   27.24     1.036
   4   0   0 4628.76  277.21     1.025
   6   0   0  -14.94   78.09     1.011
   8   0   011260.43  669.31     0.998
  10   0   0 2435.58  192.12     0.992
  12   0   0 5231.63  354.37     1.001
  14   0   0  887.88  138.43     1.028
  16   0   0 1481.77  174.95     1.078
  18   0   0  -86.37  202.06     1.151
   0   1   0 1193.88   78.05     0.968
   1   1   012182.85  494.20     0.985
   2   1   0   40.99   13.01     1.005
   3   1   014780.07  601.89     1.012
   4   1   0 5815.04  246.98     1.012
   5   1   0 3053.46  139.33     1.007
   6   1   0 1545.22   84.86     1.001
   7   1   0 9275.53  393.80     0.994
   8   1   0 1691.32   95.87     0.988
   9   1   0 2243.51  120.88     0.984
  10   1   0 2059.34  115.70     0.982
  11   1   0 5943.17  277.04     0.983
  12   1   0  258.73   40.05     0.989
  13   1   0  271.23   69.33     1.001
  14   1   0  171.28  111.44     1.018
  15   1   0 1754.17  181.71     1.041
  16   1   0  701.59   89.27     1.071
  17   1   0   75.83  124.88     1.108
  18   1   0   55.01  152.17     1.151
  19   1   0  513.05   78.83     1.199
   0   2   0  155.88   36.13     0.969
   1   2   0 1557.23   76.08     0.972
   2   2   0 1069.19   60.19     0.981
   3   2   013177.78  541.76     0.987
   4   2   0 9358.15  392.72     0.990
   5   2   0 4177.54  188.79     0.989
   6   2   0 2956.66  142.63     0.985
   7   2   0 4289.13  200.76     0.981
   8   2   0 5264.66  244.41     0.976
   9   2   0  103.00   34.61     0.973
  10   2   0   99.89   34.55     0.972
  11   2   0 2152.81  177.74     0.975
  12   2   0 2216.68  138.20     0.982
  13   2   0  514.60  108.57     0.995
  14   2   0  524.36   85.28     1.013
  15   2   0  793.09   92.86     1.039
  16   2   0  305.66   77.22     1.072
  17   2   0  -14.10  146.06     1.113
  18   2   0  298.96   84.82     1.162
   0   3   0 3937.00  247.69     0.971
   1   3   0 2288.98  111.13     0.970
   2   3   0  284.64   38.52     0.972
   3   3   0 3722.54  170.54     0.974
   4   3   025688.15 1048.48     0.975
   5   3   0 1254.38   79.46     0.974
   6   3   0 1979.26  115.72     0.971
   7   3   0 1438.73   91.55     0.968
   8   3   0 5839.70  271.71     0.966
   9   3   0  -28.42  101.20     0.964
  10   3   0  258.85   58.28     0.965
  11   3   0  479.13   52.12     0.970
  12   3   0 2382.02  213.62     0.980
  13   3   0   95.14  128.06     0.995
  14   3   0  370.10   46.45     1.018
  15   3   0  205.19   52.99     1.047
  16   3   0  553.74   94.41     1.085
  17   3   0   10.16  125.60     1.132
  18   3   0  301.37   45.34     1.188
   0   4   0  -85.36   88.01     0.975
   1   4   0 3188.49  150.81     0.972
   2   4   0  139.40   26.16     0.970
   3   4   0 7924.54  343.28     0.969
   4   4   0  825.83   68.94     0.967
   5   4   0 5178.92  236.08     0.965
   6   4   0  281.06   54.85     0.963
   7   4   0 7447.34  335.12     0.961
   8   4   0  -29.16  104.00     0.960
   9   4   0 1551.03  110.41     0.961
  10   4   0  871.99   87.41     0.965
  11   4   0 2241.41  204.13     0.973
  12   4   0  -94.99  137.48     0.986
  13   4   0  228.60   72.54     1.006
  14   4   0  -12.97  137.10     1.033
  15   4   0 1444.60  125.18     1.069
  16   4   0   55.13  150.05     1.114
  17   4   0  -83.11  147.52     1.168
   0   5   013120.89  780.28     0.982
   1   5   0  541.48   56.95     0.977
   2   5   0   51.79   24.13     0.973
   3   5   0  931.93   71.82     0.970
   4   5   0 4477.14  212.62     0.967
   5   5   0  152.40   37.44     0.965
   6   5   0  240.46   39.61     0.963
   7   5   0  206.44   59.79     0.962
   8   5   0 3156.05  176.59     0.963
   9   5   0  456.17   70.86     0.967
  10   5   0  389.41   80.68     0.975
  11   5   0   16.92  143.37     0.987
  12   5   0 1401.10  123.67     1.005
  14   5   0  606.48   94.54     1.065
  15   5   0  -13.17  146.73     1.109
  16   5   0  580.63  100.04     1.163
   0   6   0 4476.83  315.07     0.994
   1   6   0 2931.66  151.68     0.988
   2   6   0  -12.30   90.08     0.983
   3   6   0 2351.66  133.95     0.979
   4   6   0 1196.90   93.41     0.976
   5   6   0  238.32   57.45     0.973
   6   6   0  -33.41  119.21     0.973
   7   6   0 1381.81  106.29     0.974
   8   6   0  626.09   82.68     0.978
   9   6   0  222.08   47.50     0.986
  10   6   0  290.27   77.27     0.999
  11   6   0 1347.27  174.17     1.017
  12   6   0  719.18  100.35     1.043
  13   6   0  143.41  127.95     1.077
  14   6   0  147.04  130.95     1.120
  15   6   0  520.44   84.52     1.174
   0   7   0 1298.47  156.18     1.016
   1   7   0 1304.91   98.87     1.009
   2   7   0  204.91   60.98     1.003
   3   7   0 1449.58  102.19     0.999
   4   7   0  650.93   77.82     0.997
   5   7   0  845.49   90.07     0.996
   6   7   0  220.03   38.61     0.998
   7   7   0 1049.49  105.07     1.002
   8   7   0  782.54   92.81     1.011
   9   7   0  342.77   44.16     1.025
  10   7   0  137.15  122.54     1.044
  11   7   0  936.60  148.47     1.071
  12   7   0  342.31   48.00     1.106
  13   7   0 -158.89  158.89     1.151
  14   7   0  148.70  131.88     1.206
   0   8   0 1432.18  164.49     1.051
   1   8   0 -129.39  129.39     1.044
   2   8   0  113.67  106.25     1.039
   3   8   0  -93.81  135.64     1.036
   4   8   0 2567.94  161.75     1.036
   5   8   0  -75.15  124.79     1.038
   6   8   0  183.65  119.46     1.044
   7   8   0   50.66  136.79     1.054
   8   8   0 1332.23  128.37     1.069
   9   8   0 -152.37  152.37     1.091
  10   8   0  -11.97  143.33     1.120
  11   8   0  -79.67  142.35     1.157
  12   8   0  376.35   70.22     1.205
  13   8   0   79.18  127.02     1.264
   0   9   0  208.95   62.14     1.106
   1   9   0  598.35  117.98     1.101
   2   9   0   61.29  133.52     1.098
   3   9   0  642.53  122.81     1.098
   4   9   0  -76.62  132.19     1.102
   5   9   0  511.69   81.27     1.109
   6   9   0  136.00  123.95     1.121
   7   9   0  931.22  111.85     1.139
   8   9   0  153.02   74.91     1.164
   9   9   0 -158.36  158.36     1.196
  10   9   0   10.74  122.17     1.238
   0  10   0  680.33  101.42     1.193
   1  10   0  262.54   64.99     1.191
   2  10   0  -78.71  136.08     1.192
   3  10   0  113.80   72.47     1.197
   4  10   0  508.09   82.10     1.207
   5  10   0 -102.14  157.98     1.222
   6  10   0   73.98  123.28     1.243
   7  10   0  139.89  126.97     1.272
   2   0   144121.75 2504.36     1.060
   4   0   1 3794.23  231.64     1.032
   6   0   111834.20  693.12     1.013
   8   0   1  320.70   61.01     0.999
  10   0   1 8767.24  538.31     0.993
  12   0   1 3021.92  225.22     1.001
  14   0   1 2439.92  210.96     1.029
  16   0   1  506.90   67.62     1.079
  18   0   1  404.20  122.56     1.152
   1   1   122995.45  926.54     1.023
   2   1   1 4914.46  205.64     1.025
   3   1   1 3592.40  155.49     1.023
   4   1   1 1394.40   73.61     1.018
   5   1   110030.50  419.71     1.011
   6   1   1  729.99   54.68     1.003
   7   1   1 3853.91  179.15     0.996
   8   1   1  222.87   45.96     0.989
   9   1   1 6149.34  277.80     0.984
  10   1   1  733.80   70.06     0.982
  11   1   1  731.31   74.40     0.984
  12   1   1  328.94   65.08     0.990
  13   1   1 3784.23  276.32     1.002
  14   1   1  451.51   89.38     1.019
  15   1   1  -17.65  130.01     1.042
  16   1   1  -13.80  137.42     1.073
  17   1   1 1117.90  142.20     1.109
  18   1   1  290.50   61.28     1.152
   1   2   1 3584.74  155.39     0.986
   2   2   112623.88  517.33     0.991
   3   2   1 3899.54  171.56     0.995
   4   2   1  626.87   49.28     0.995
   5   2   1 5646.77  248.51     0.992
   6   2   1 6317.08  278.16     0.987
   7   2   1 3029.71  151.69     0.982
   8   2   1  717.37   65.82     0.977
   9   2   1 4266.83  212.82     0.973
  10   2   1 3577.49  189.67     0.973
  11   2   1  161.89   38.24     0.975
  12   2   1  185.81   62.47     0.983
  13   2   1  692.82  113.36     0.996
  14   2   1 1253.69  145.77     1.015
  15   2   1  426.23  104.70     1.041
  16   2   1  479.09  121.97     1.075
  17   2   1  759.79  135.16     1.116
  18   2   1  219.60  138.17     1.164
   1   3   1  967.12   59.68     0.976
   2   3   111172.36  465.04     0.977
   3   3   1 4014.70  181.62     0.978
   4   3   1   12.27   75.21     0.978
   5   3   1 2990.79  146.44     0.976
   6   3   115151.93  636.16     0.973
   7   3   1  136.80   30.39     0.969
   8   3   1 2178.46  161.65     0.966
   9   3   1 1604.86  107.31     0.965
  10   3   1 3525.28  185.46     0.966
  11   3   1  118.32   43.44     0.971
  12   3   1  248.12   45.39     0.981
  13   3   1  639.07  107.22     0.997
  14   3   1 1382.50  159.68     1.019
  15   3   1    9.24  116.82     1.050
  16   3   1  526.95  109.11     1.088
  17   3   1  116.70  112.46     1.135
  18   3   1  444.70  109.79     1.191
   1   4   1 3943.55  180.52     0.975
   2   4   1  423.22   48.38     0.973
   3   4   1 5904.50  262.52     0.971
   4   4   1  407.59   49.69     0.969
   5   4   110183.93  438.71     0.967
   6   4   1  349.66   35.70     0.964
   7   4   1 1202.12   88.43     0.962
   8   4   1  314.43   45.00     0.961
   9   4   1 3262.08  177.90     0.962
  10   4   1   34.37  109.79     0.966
  11   4   1  928.08  126.26     0.974
  12   4   1  229.58  115.99     0.988
  13   4   1 2568.88  224.90     1.008
  14   4   1  -76.56  134.56     1.036
  15   4   1   75.75  123.88     1.072
  16   4   1   10.02  124.41     1.117
  17   4   1  694.64  125.20     1.173
   1   5   1  351.45   47.99     0.978
   2   5   1 9543.78  411.07     0.974
   3   5   1  547.88   59.48     0.971
   4   5   1  131.82   35.17     0.968
   5   5   1 1179.49   83.70     0.965
   6   5   1 4128.31  206.77     0.963
   7   5   1   13.30  112.33     0.963
   8   5   1  148.16   43.40     0.964
   9   5   1   35.34  113.18     0.968
  10   5   1 2710.72  222.44     0.976
  11   5   1  327.83   56.57     0.989
  12   5   1  983.27  136.59     1.008
  13   5   1  521.08  104.26     1.034
  14   5   1  982.07  142.70     1.069
  15   5   1  -81.11  143.72     1.113
  16   5   1  -36.21  169.00     1.168
   1   6   1 3943.01  194.20     0.989
   2   6   1 3822.78  192.33     0.984
   3   6   1  436.89   63.92     0.980
   4   6   1  168.70   39.51     0.976
   5   6   1 1560.84  108.50     0.974
   6   6   1  692.72   87.16     0.974
   7   6   1  914.19   86.80     0.975
   8   6   1   37.16  118.88     0.979
   9   6   1 1394.07  155.44     0.988
  10   6   1 1090.30  135.59     1.001
  11   6   1  188.47  122.58     1.020
  12   6   1  431.72   96.16     1.046
  13   6   1  693.38  128.09     1.081
  14   6   1  350.94   71.70     1.125
  15   6   1  -81.40  145.39     1.181
   1   7   1 1802.91  121.21     1.010
   2   7   1  693.07   79.59     1.004
   3   7   1  754.00   80.51     1.000
   4   7   1  509.17  105.58     0.997
   5   7   1  939.61  124.72     0.997
   6   7   1  570.18  117.25     0.999
   7   7   1  932.75  135.26     1.004
   8   7   1  180.41  117.30     1.013
   9   7   1 1323.90  164.55     1.027
  10   7   1  470.84  102.56     1.047
  11   7   1  -12.28  141.12     1.075
  12   7   1 -138.77  138.77     1.111
  13   7   1  482.94  110.94     1.157
  14   7   1  -11.94  147.27     1.214
   1   8   1 -129.60  129.60     1.045
   2   8   1 1769.83  169.39     1.041
   3   8   1   93.94  126.28     1.038
   4   8   1   39.51  126.57     1.038
   5   8   1  -98.33  142.19     1.040
   6   8   1 1910.98  194.18     1.047
   7   8   1  132.13  119.64     1.057
   8   8   1  351.63   65.71     1.073
   9   8   1  -77.40  137.77     1.096
  10   8   1  725.05  136.05     1.125
  11   8   1   78.00  125.68     1.164
  12   8   1  146.57  129.87     1.213
   1   9   1  330.04  102.77     1.104
   2   9   1  -14.25  131.00     1.102
   3   9   1  827.38  133.51     1.102
   4   9   1  131.93  120.04     1.106
   5   9   1  934.06  140.88     1.114
   6   9   1   59.11   21.68     1.127
   8   9   1   73.62  123.42     1.171
   9   9   1  560.82   76.09     1.204
  10   9   1  -11.14  143.74     1.247
   1  10   1  198.26  126.03     1.197
   2  10   1  334.75   74.07     1.199
   3  10   1  136.51  124.09     1.204
   4  10   1  138.72  124.90     1.215
   5  10   1  269.78   66.33     1.231
   6  10   1  379.88   96.74     1.253
   7  10   1  204.29  129.69     1.283
   0   0   239369.50 3160.50     1.133
   2   0   210301.18  594.07     1.085
   4   0   2 7316.23  432.26     1.042
   6   0   2  588.54   64.28     1.017
   8   0   210553.11  630.80     1.000
  10   0   2 2323.56  180.55     0.994
  12   0   2 4044.04  283.53     1.003
  14   0   2 1002.33  126.32     1.031
  16   0   2 1198.13  157.00     1.082
  18   0   2  531.04  103.19     1.154
   0   1   214438.56  585.07     1.068
   1   1   210899.66  443.94     1.065
   2   1   2 1105.78   56.00     1.053
   3   1   2 9189.38  379.17     1.041
   4   1   2  116.96   29.84     1.029
   5   1   2 4565.96  290.43     1.017
   6   1   2 1113.27   69.49     1.007
   7   1   2 6353.33  280.65     0.998
   8   1   2 2657.17  137.75     0.990
   9   1   2 2396.07  128.09     0.985
  10   1   2 1290.84   90.55     0.983
  11   1   2 5561.79  265.38     0.985
  12   1   2  229.92   61.71     0.992
  13   1   2  299.16   85.51     1.003
  14   1   2  -16.84  123.07     1.021
  15   1   2 1690.34  174.93     1.045
  16   1   2  454.59   71.54     1.076
  17   1   2  143.26  129.05     1.113
  18   1   2   55.29  152.87     1.156
   0   2   215726.20  906.17     1.012
   1   2   2 1406.72   71.12     1.012
   2   2   2 2926.74  132.26     1.011
   3   2   2 9007.31  375.40     1.008
   4   2   216521.49  678.30     1.004
   5   2   2 5642.08  245.93     0.997
   6   2   2 1584.38   89.23     0.991
   7   2   2 4468.95  211.24     0.984
   8   2   2 4409.87  210.79     0.978
   9   2   2  439.30   63.18     0.974
  10   2   2  226.87   56.10     0.974
  11   2   2 1415.27  103.46     0.977
  12   2   2 3127.25  178.55     0.984
  13   2   2  258.04   54.29     0.998
  14   2   2  577.89  105.40     1.018
  15   2   2  861.67  135.93     1.044
  16   2   2  274.01   63.07     1.078
  17   2   2  145.54  130.88     1.120
  18   2   2  290.53   71.18     1.169
   0   3   2 7183.53  431.94     0.990
   1   3   2  947.23   59.45     0.989
   2   3   2 2119.18  105.74     0.988
   3   3   2 2515.89  122.90     0.986
   4   3   215847.07  655.72     0.983
   5   3   2  879.04   66.45     0.980
   6   3   2 1790.08  103.43     0.975
   7   3   2 2677.91  140.26     0.971
   8   3   2 6866.98  311.09     0.968
   9   3   2  193.06   39.04     0.966
  10   3   2  349.39   67.42     0.967
  11   3   2  694.50   81.67     0.973
  12   3   2 2072.34  189.17     0.983
  13   3   2   39.61  126.98     1.000
  14   3   2  466.91  116.03     1.023
  15   3   2  407.27   68.45     1.054
  16   3   2  672.52  133.91     1.093
  17   3   2   80.64  129.28     1.141
  18   3   2  372.57   99.94     1.197
   0   4   2  710.77   82.14     0.984
   1   4   2 3563.50  167.91     0.981
   2   4   2    8.39   71.16     0.978
   3   4   2 6213.51  274.63     0.975
   4   4   2  152.84   32.69     0.972
   5   4   2 3531.44  173.07     0.969
   6   4   2  231.17   48.29     0.966
   7   4   2 7382.86  331.73     0.963
   8   4   2  260.04   61.65     0.962
   9   4   2  933.62   87.91     0.963
  10   4   2  328.42   47.35     0.968
  11   4   2 2684.76  224.52     0.976
  12   4   2  180.56   48.15     0.991
  13   4   2  155.07   51.01     1.012
  14   4   2  138.22  122.98     1.040
  15   4   2 1384.41  169.36     1.077
  16   4   2  148.61  131.58     1.124
  17   4   2   81.61  130.51     1.180
   0   5   211914.75  712.33     0.986
   1   5   2  291.79   48.19     0.982
   2   5   2  450.85   57.47     0.977
   3   5   2 1051.13   77.20     0.973
   4   5   2 6145.07  279.78     0.970
   5   5   2  118.19   34.53     0.967
   6   5   2   12.64  107.04     0.965
   7   5   2  244.86   60.29     0.964
   8   5   2 3580.92  191.79     0.966
   9   5   2  137.74   47.12     0.970
  10   5   2  666.93  114.42     0.978
  11   5   2  215.55   50.97     0.992
  12   5   2 1575.68  171.86     1.012
  14   5   2  547.39  110.10     1.075
  15   5   2   55.16  149.51     1.120
  16   5   2  556.51  126.68     1.176
   0   6   2 4743.14  317.32     0.997
   1   6   2 2216.56  127.03     0.991
   2   6   2  124.48   38.94     0.986
   3   6   2 2746.17  149.46     0.981
   4   6   2 1792.57  134.17     0.978
   5   6   2  450.47   70.82     0.976
   6   6   2  150.39   97.92     0.975
   7   6   2 1262.75  100.82     0.977
   8   6   2  934.36  128.98     0.982
   9   6   2  523.19  108.25     0.991
  10   6   2  270.35   78.56     1.005
  11   6   2 1241.97  159.54     1.025
  12   6   2  802.85  123.95     1.052
  13   6   2 -157.90  157.90     1.088
  14   6   2  146.71  130.63     1.133
  15   6   2  331.04  115.63     1.190
   0   7   2  574.91  102.14     1.018
   1   7   2 1352.48  102.85     1.011
   2   7   2  312.73   47.67     1.006
   3   7   2 1670.31  117.19     1.002
   4   7   2  597.04  108.87     1.000
   5   7   2  672.60  114.14     1.000
   6   7   2   38.22  122.27     1.002
   7   7   2 1217.03  148.35     1.008
   8   7   2  542.35  119.53     1.017
   9   7   2  433.00   66.26     1.032
  10   7   2  -12.25  137.78     1.053
  11   7   2  748.69  134.56     1.082
  12   7   2  250.96   66.60     1.119
  13   7   2  146.83  130.39     1.167
  14   7   2  216.50  134.67     1.225
   1   8   2  113.32  105.89     1.048
   2   8   2  -93.03  134.44     1.044
   3   8   2   61.26  106.37     1.041
   4   8   2 1881.81  178.97     1.042
   5   8   2   64.03  111.12     1.045
   6   8   2  101.17  136.13     1.052
   7   8   2  -13.73  134.60     1.063
   8   8   2 1243.88  153.49     1.080
   9   8   2   72.60  122.02     1.103
  10   8   2  276.87   67.43     1.134
  11   8   2   13.19  128.04     1.175
  12   8   2  404.29  114.07     1.225
   0   9   2  126.74  115.30     1.115
   1   9   2  454.94  117.10     1.110
   2   9   2  -14.18  131.52     1.107
   3   9   2  556.83  106.45     1.108
   4   9   2  -14.56  134.96     1.113
   5   9   2  387.30  116.11     1.121
   6   9   2  -15.24  138.78     1.135
   7   9   2  783.33  137.42     1.155
   8   9   2 -104.86  158.53     1.182
   9   9   2  -84.34  224.90     1.216
  10   9   2   71.30  123.99     1.261
   0  10   2  403.01  108.83     1.209
   2  10   2 -132.90  132.90     1.209
   3  10   2  136.71  123.90     1.215
   4  10   2  432.19  119.66     1.226
   5  10   2   74.02  121.83     1.243
   6  10   2  -79.67  138.10     1.266
   7  10   2   50.01  143.42     1.298
   2   0   325993.25 1483.86     1.092
   4   0   3 1604.41  113.63     1.050
   6   0   3 8870.69  531.12     1.020
   8   0   3 1215.21  107.54     1.001
  10   0   3 7958.55  495.15     0.995
  12   0   3 1912.01  176.04     1.005
  14   0   3 1918.76  176.38     1.034
  16   0   3  272.67   64.34     1.086
  18   0   3  457.00  134.91     1.157
   1   1   313841.74  563.71     1.082
   2   1   3 7086.49  294.99     1.069
   3   1   3 5478.58  232.45     1.053
   4   1   3   24.11   21.58     1.037
   5   1   311018.22  458.65     1.023
   6   1   3 1952.32  103.35     1.010
   7   1   3 2519.33  128.57     1.000
   8   1   3  -48.91   97.86     0.992
   9   1   3 5590.54  257.07     0.986
  10   1   3  891.31   78.94     0.984
  11   1   3  743.89   76.37     0.987
  12   1   3  263.10   47.09     0.994
  13   1   3 3318.71  253.82     1.006
  14   1   3  291.38   50.79     1.025
  15   1   3  -42.03  150.09     1.049
  17   1   3  746.76  143.01     1.117
  18   1   3  -38.87  171.43     1.160
   1   2   3 3917.57  171.82     1.032
   2   2   312212.19  503.39     1.027
   3   2   3 2681.64  126.17     1.020
   4   2   3  735.25   52.72     1.012
   5   2   3 3619.92  167.06     1.003
   6   2   3 8303.17  356.06     0.994
   7   2   3 2059.43  113.92     0.986
   8   2   3  588.77   63.09     0.980
   9   2   3 4765.16  236.09     0.976
  10   2   3 2921.87  162.85     0.975
  11   2   3  356.78   62.25     0.979
  12   2   3  373.67   53.98     0.987
  13   2   3  916.80  128.72     1.001
  14   2   3 1317.46  150.95     1.022
  15   2   3   27.16  156.36     1.049
  16   2   3  374.52   67.63     1.084
  17   2   3  490.23  127.52     1.126
  18   2   3  273.35   60.77     1.175
   1   3   3  392.38   41.83     1.002
   2   3   313222.68  548.29     0.998
   3   3   3 2971.65  142.35     0.994
   4   3   3  670.22   55.69     0.990
   5   3   3 2397.18  125.30     0.984
   6   3   3 8400.81  366.42     0.978
   7   3   3   69.88   31.18     0.973
   8   3   3 1152.78   84.24     0.969
   9   3   3  869.26   80.74     0.968
  10   3   3 3051.04  172.65     0.969
  11   3   3  178.07   45.30     0.975
  12   3   3  462.06   97.06     0.987
  13   3   3  784.09  110.49     1.004
  14   3   3 1412.17  163.65     1.028
  15   3   3   75.37  121.61     1.060
  16   3   3  609.59  114.77     1.100
  17   3   3  -11.58  149.59     1.149
  18   3   3   37.16  175.72     1.205
   1   4   3 4219.61  193.76     0.988
   2   4   3  213.71   44.29     0.984
   3   4   3 4849.62  220.91     0.980
   4   4   3  128.97   29.28     0.976
   5   4   3 8537.53  370.90     0.972
   6   4   3  526.60   59.00     0.968
   7   4   3 1732.68  108.53     0.965
   8   4   3  220.29   38.77     0.964
   9   4   3 2751.28  156.93     0.966
  10   4   3  -15.15  111.15     0.971
  11   4   3  605.13  107.75     0.980
  12   4   3   97.15  130.74     0.995
  13   4   3 1948.48  188.68     1.017
  14   4   3  -76.60  136.44     1.047
  15   4   3   77.68  125.20     1.085
  16   4   3  149.30  132.12     1.133
  17   4   3  626.59  128.87     1.190
   1   5   3  232.61   50.43     0.985
   2   5   3 6986.42  358.76     0.981
   3   5   3  416.06   54.14     0.977
   4   5   3  560.81   62.81     0.973
   5   5   3  781.65   75.25     0.969
   6   5   3 5507.93  257.89     0.967
   7   5   3   92.69   40.26     0.967
   8   5   3  421.75   66.36     0.968
   9   5   3  161.00  104.69     0.973
  10   5   3 2482.20  214.70     0.982
  11   5   3  272.42   92.85     0.997
  12   5   3  659.75  120.46     1.018
  13   5   3  390.83   63.57     1.046
  14   5   3  731.14  135.70     1.084
  15   5   3  -81.29  144.43     1.130
  16   5   3  238.85   57.52     1.188
   1   6   3 3617.98  181.06     0.993
   2   6   3 2296.11  132.06     0.988
   3   6   3  364.98   47.95     0.984
   4   6   3   41.00  128.43     0.981
   5   6   3 1240.13   96.88     0.979
   6   6   3 1113.71   99.14     0.978
   7   6   3 1046.80  131.53     0.981
   8   6   3  -16.33  119.61     0.986
   9   6   3 1916.52  175.80     0.996
  10   6   3 1045.09  137.27     1.011
  11   6   3   51.37  138.54     1.032
  12   6   3   52.53  143.10     1.060
  13   6   3  513.69  127.61     1.098
  14   6   3  542.01  110.53     1.145
  15   6   3  148.67  132.15     1.203
   1   7   3 2110.54  189.45     1.014
   2   7   3  841.67   85.93     1.009
   3   7   3  711.90  116.33     1.005
   4   7   3  -36.28  129.43     1.003
   5   7   3  943.88  126.46     1.004
   6   7   3  770.81  122.78     1.007
   7   7   3  715.77  119.45     1.013
   8   7   3   41.42  132.71     1.024
   9   7   3 1363.75  159.26     1.040
  10   7   3  258.05   60.05     1.062
  11   7   3  -12.08  142.08     1.092
  12   7   3  225.62   54.58     1.131
  13   7   3  379.10  115.77     1.180
  14   7   3  147.82  130.86     1.241
   1   8   3  -70.95  118.15     1.053
   2   8   3 2151.03  194.97     1.049
   3   8   3 -134.41  134.41     1.047
   4   8   3   40.19  128.82     1.047
   5   8   3  -17.60  129.29     1.051
   6   8   3 1149.49  149.67     1.059
   7   8   3  132.14  120.82     1.072
   8   8   3  237.77   57.17     1.090
   9   8   3 -135.58  135.58     1.114
  10   8   3  623.91  127.27     1.147
  11   8   3   71.99  125.12     1.189
  12   8   3  145.96  129.20     1.241
   1   9   3  332.86   63.81     1.118
   2   9   3  129.34  118.06     1.116
   3   9   3  610.95  121.03     1.117
   4   9   3   47.31  138.22     1.122
   5   9   3  750.13  127.59     1.132
   6   9   3  -15.35  139.23     1.147
   7   9   3  202.60  128.97     1.168
   8   9   3  -80.85  139.23     1.196
   9   9   3  385.67  111.42     1.233
  10   9   3  135.73  126.92     1.279
   1  10   3  170.54   53.45     1.220
   2  10   3  419.59  110.89     1.222
   3  10   3   49.22  141.50     1.229
   4  10   3   49.47  142.18     1.241
   5  10   3  225.99   58.95     1.259
   6  10   3  424.30   64.23     1.284
   0   0   443701.92 3552.08     1.107
   2   0   4  -20.04   53.25     1.088
   4   0   411797.83  691.79     1.051
   6   0   4 1873.08  138.23     1.021
   8   0   413430.19  799.26     1.002
  10   0   4 1839.28  154.54     0.996
  12   0   4 2889.86  224.19     1.007
  14   0   4  406.03   86.39     1.038
  16   0   4 1171.28  221.91     1.090
  18   0   4  639.52  124.70     1.160
   0   1   4 3281.00  204.20     1.086
   1   1   412085.20  496.05     1.082
   2   1   4 5786.11  246.22     1.071
   3   1   411352.82  469.64     1.055
   4   1   4 2373.96  114.35     1.039
   5   1   4 3362.89  156.51     1.024
   6   1   4  241.87   40.06     1.011
   7   1   4 8354.50  359.82     1.000
   8   1   4 3053.15  152.29     0.992
   9   1   4 1531.03   98.17     0.987
  10   1   4  255.78   43.63     0.986
  11   1   4 3583.91  189.96     0.989
  12   1   4   85.45  114.95     0.997
  13   1   4  293.64   52.16     1.010
  14   1   4  179.00  116.43     1.030
  15   1   4 1541.64  165.08     1.055
  16   1   4  283.66   56.60     1.086
  17   1   4   78.70  128.31     1.123
  18   1   4  223.89  140.21     1.166
   0   2   411704.08  684.35     1.045
   1   2   4 2752.64  127.42     1.042
   2   2   4  819.83   55.27     1.035
   3   2   4 8500.94  359.19     1.026
   4   2   412042.68  502.52     1.016
   5   2   4 2687.59  131.97     1.006
   6   2   4 1036.49   70.55     0.996
   7   2   4 3417.55  166.10     0.987
   8   2   4 1781.76  106.91     0.981
   9   2   4  926.62   86.23     0.977
  10   2   4  460.69   66.54     0.977
  11   2   4 1448.88  112.37     0.982
  12   2   4 2256.75  192.32     0.991
  13   2   4  184.25   46.89     1.006
  14   2   4  682.83  122.18     1.028
  15   2   4  928.04  133.28     1.056
  16   2   4  538.84   71.73     1.091
  17   2   4  148.27  133.13     1.134
  18   2   4  -14.12  153.42     1.183
   0   3   4 9903.33  589.56     1.014
   1   3   4 1348.55   78.45     1.011
   2   3   4  498.67   48.65     1.006
   3   3   4 1448.83   83.77     1.000
   4   3   412157.52  510.65     0.994
   5   3   4  519.99   53.57     0.987
   6   3   4  202.07   34.48     0.980
   7   3   4  712.60   68.31     0.975
   8   3   4 3149.19  162.57     0.971
   9   3   4  -75.06  108.60     0.970
  10   3   4  677.99   79.19     0.972
  11   3   4  788.70  115.54     0.979
  12   3   4 3178.44  251.17     0.991
  13   3   4   40.89  131.06     1.010
  14   3   4  546.48  122.82     1.035
  15   3   4  342.50   68.53     1.068
  16   3   4  669.02  129.43     1.109
  17   3   4  149.96  134.47     1.158
   0   4   4 1268.06  114.07     0.998
   1   4   4 4249.33  196.14     0.994
   2   4   4 1010.59   71.66     0.989
   3   4   4 5510.56  249.05     0.984
   4   4   4  386.79   47.37     0.980
   5   4   4 2977.91  151.89     0.975
   6   4   4  110.76   35.10     0.971
   7   4   4 5295.12  249.63     0.968
   8   4   4  261.50   55.16     0.967
   9   4   4  791.25   82.98     0.969
  10   4   4  -88.04  127.43     0.975
  11   4   4 2365.11  201.98     0.985
  12   4   4 -141.19  141.19     1.002
  13   4   4  250.81  126.69     1.025
  14   4   4  141.37  125.61     1.056
  15   4   4 1130.84  152.67     1.096
  16   4   4  -81.37  146.24     1.144
  17   4   4  153.23  135.22     1.202
   0   5   4 7312.18  457.77     0.994
   1   5   4  418.96   54.56     0.989
   2   5   4  536.53   59.67     0.984
   3   5   4  168.31   50.98     0.980
   4   5   4 4697.80  223.15     0.976
   5   5   4  275.63   42.75     0.972
   6   5   4  422.91   66.41     0.970
   7   5   4  370.15   66.25     0.970
   8   5   4 4732.70  237.05     0.972
   9   5   4   37.22  119.28     0.978
  10   5   4  308.12  103.40     0.988
  11   5   4  -41.13  147.06     1.004
  12   5   4  718.11  134.26     1.026
  13   5   4  140.28  125.65     1.056
  14   5   4  270.82   65.49     1.095
  15   5   4  148.05  132.07     1.144
  16   5   4   33.85  172.34     1.202
   0   6   4 2014.53  166.30     1.002
   1   6   4 1180.10   89.16     0.997
   2   6   4   13.21  111.99     0.991
   3   6   4 1700.50  110.36     0.987
   4   6   4 1474.66  102.65     0.984
   5   6   4  811.11   80.28     0.982
   6   6   4   35.51  113.88     0.983
   7   6   4 1543.80  162.25     0.986
   8   6   4 1365.60  148.18     0.992
   9   6   4  297.77   51.91     1.003
  10   6   4  153.50   64.06     1.019
  11   6   4 1044.12  133.81     1.042
  12   6   4  617.07  112.18     1.072
  13   6   4   77.68  125.97     1.111
  14   6   4   10.43  124.53     1.160
  15   6   4  314.17   66.00     1.220
   0   7   4 1228.36  147.79     1.025
   1   7   4 1019.02  127.92     1.018
   2   7   4  -15.29  111.53     1.013
   3   7   4 1659.48  161.88     1.010
   4   7   4  525.02  108.27     1.009
   5   7   4  567.67  112.97     1.009
   6   7   4  174.70  113.55     1.013
   7   7   4 1040.17  138.39     1.021
   8   7   4  475.14  101.06     1.033
   9   7   4  252.10  104.84     1.050
  10   7   4  222.45   55.90     1.074
  11   7   4  835.27  128.83     1.106
  12   7   4  111.90  150.34     1.147
  13   7   4   79.32  127.10     1.198
  14   7   4 -161.26  161.26     1.260
   0   8   4 1934.79  187.14     1.065
   1   8   4  172.55  112.19     1.059
   2   8   4  -95.77  138.58     1.056
   3   8   4  177.48  115.47     1.054
   4   8   4 1246.14  120.85     1.056
   5   8   4  125.04  116.87     1.060
   6   8   4  -15.34  134.01     1.069
   7   8   4  133.41  121.99     1.083
   8   8   4  810.30  136.59     1.103
   9   8   4  -15.85  141.77     1.129
  10   8   4  272.06   67.51     1.164
  11   8   4   71.96  125.22     1.208
  12   8   4  393.43  108.68     1.262
   0   9   4  241.03   59.55     1.132
   1   9   4  474.73  119.48     1.128
   2   9   4   69.67  116.14     1.127
   3   9   4  438.10  115.22     1.129
   4   9   4  196.54  125.28     1.135
   5   9   4  290.41   64.91     1.146
   6   9   4  136.81  124.75     1.162
   7   9   4  570.81  117.55     1.185
   8   9   4  -80.92  139.35     1.215
   9   9   4  -19.39  142.24     1.253
   0  10   4  291.91   74.76     1.237
   1  10   4   49.36  140.72     1.236
   2  10   4   72.54  120.36     1.239
   3  10   4  201.40  127.57     1.247
   4  10   4  332.92   65.01     1.261
   5  10   4  138.03  124.82     1.280
   6  10   4  202.86  128.38     1.307
   2   0   515705.67  910.03     1.077
   4   0   5 1914.76  139.44     1.047
   6   0   516774.80  982.70     1.019
   8   0   5 1132.85  108.60     1.002
  10   0   5 6388.20  420.03     0.998
  12   0   5  512.90  180.90     1.011
  14   0   5 1444.60  168.38     1.043
  16   0   5  -36.05  161.95     1.096
  18   0   5  394.43  129.96     1.164
   1   1   510581.98  438.91     1.073
   2   1   5 4279.05  188.66     1.064
   3   1   5 4503.86  200.99     1.051
   4   1   5  789.57   58.49     1.036
   5   1   5 7146.22  309.21     1.022
   6   1   5 1096.13   73.99     1.010
   7   1   5 1956.27  110.93     1.000
   8   1   5  194.13   47.95     0.992
   9   1   5 5984.56  272.90     0.988
  10   1   5 1458.85  121.14     0.988
  11   1   5  292.65   47.97     0.992
  12   1   5  213.17  107.67     1.001
  13   1   5 1943.94  183.27     1.016
  14   1   5 -143.40  143.40     1.036
  15   1   5  -35.32  156.07     1.062
  16   1   5  -80.40  141.53     1.093
  17   1   5  753.28  137.98     1.130
  18   1   5   83.03  134.76     1.172
   1   2   5 5340.83  233.52     1.042
   2   2   511185.62  466.75     1.036
   3   2   5 1477.71   83.03     1.027
   4   2   5   80.31   26.72     1.016
   5   2   5 2818.61  139.50     1.005
   6   2   5 3910.42  183.53     0.995
   7   2   5 1517.53   94.07     0.987
   8   2   5  982.87   76.01     0.981
   9   2   5 2348.11  135.25     0.979
  10   2   5 1164.53   92.21     0.980
  11   2   5  442.42   72.80     0.985
  12   2   5  598.71  107.06     0.996
  13   2   5 1045.79  135.44     1.012
  14   2   5 1160.80  144.11     1.035
  15   2   5  206.78  128.90     1.064
  16   2   5  406.41  124.55     1.100
  17   2   5  413.87   69.65     1.143
   1   3   5 1000.67   66.76     1.014
   2   3   512212.47  511.50     1.009
   3   3   5 1322.89   79.91     1.003
   4   3   5  -15.57   94.65     0.995
   5   3   5 1850.67  105.26     0.988
   6   3   5 4509.16  210.38     0.981
   7   3   5  215.89   51.18     0.976
   8   3   5  245.71   42.73     0.973
   9   3   5  593.16   74.33     0.972
  10   3   5 2873.16  160.18     0.976
  11   3   5  224.05   44.97     0.984
  12   3   5  579.26  111.25     0.998
  13   3   5  611.57  117.62     1.018
  14   3   5 1510.75  167.04     1.044
  15   3   5   76.21  125.03     1.079
  16   3   5  320.69   72.43     1.120
  17   3   5  151.70  135.90     1.170
   1   4   5 3634.35  173.56     0.997
   2   4   5  -56.93   82.46     0.992
   3   4   5 4061.56  193.23     0.987
   4   4   5  494.35   59.39     0.982
   5   4   5 7872.88  348.57     0.977
   6   4   5  197.49   51.43     0.973
   7   4   5 1036.23   84.50     0.970
   8   4   5  -14.23  103.67     0.970
   9   4   5 2143.89  138.05     0.973
  10   4   5  345.44   97.82     0.980
  11   4   5  590.32  114.46     0.992
  12   4   5  184.64  120.11     1.010
  13   4   5 1951.01  192.51     1.035
  14   4   5  143.33  127.42     1.067
  15   4   5   79.40  127.81     1.108
  16   4   5  151.72  134.26     1.158
   1   5   5  175.96   48.87     0.992
   2   5   5 4766.73  224.27     0.987
   3   5   5  607.52   68.96     0.983
   4   5   5  399.97   64.98     0.979
   5   5   5  932.53   81.84     0.975
   6   5   5 6107.84  285.40     0.974
   7   5   5   94.35   42.33     0.974
   8   5   5   15.55  131.55     0.977
   9   5   5  114.91  107.46     0.984
  10   5   5 2015.87  195.18     0.996
  11   5   5   42.14  134.88     1.013
  12   5   5  178.71  113.81     1.037
  13   5   5  252.99   55.67     1.069
  14   5   5  406.69   71.57     1.110
  15   5   5 -163.97  163.97     1.160
  16   5   5  331.93   98.93     1.220
   1   6   5 1505.15  102.68     1.000
   2   6   5 1539.87  105.87     0.995
   3   6   5  656.00   74.04     0.991
   4   6   5  202.76   42.40     0.988
   5   6   5 1173.70   97.71     0.987
   6   6   5 1382.31  150.20     0.988
   7   6   5  653.10  111.76     0.992
   8   6   5  176.24  114.56     1.000
   9   6   5 1360.69  160.69     1.012
  10   6   5  822.13  133.46     1.030
  11   6   5  135.93  124.37     1.054
  12   6   5  -16.20  143.21     1.086
  13   6   5  388.74   67.61     1.127
  14   6   5   56.43  150.84     1.179
  15   6   5  218.94  136.51     1.241
   1   7   5 1730.55  165.88     1.024
   2   7   5  833.16  119.95     1.019
   3   7   5  453.73  101.46     1.016
   4   7   5  114.34  107.00     1.015
   5   7   5  800.40  178.78     1.017
   6   7   5  422.53  108.38     1.022
   7   7   5  548.01  109.64     1.031
   8   7   5  217.90  101.98     1.044
   9   7   5 1202.23  151.92     1.063
  10   7   5  137.91  126.12     1.089
  11   7   5  140.53  128.50     1.123
  12   7   5  204.90  133.32     1.166
  13   7   5  288.70   61.37     1.219
   1   8   5   62.64  108.81     1.068
   2   8   5 2036.77  191.67     1.065
   3   8   5  -40.88  145.69     1.064
   4   8   5 -141.73  141.73     1.066
   5   8   5  211.48   94.61     1.072
   6   8   5  937.33  128.80     1.083
   7   8   5  -18.85  138.35     1.098
   8   8   5  198.07  128.78     1.119
   9   8   5  135.91  127.09     1.148
  10   8   5  491.17  122.87     1.184
  11   8   5    6.50  122.16     1.231
   1   9   5  546.41  112.86     1.141
   2   9   5  104.12   47.82     1.141
   3   9   5  421.25  117.03     1.144
   4   9   5  131.56  123.00     1.152
   5   9   5  527.75  114.64     1.164
   6   9   5  -82.93  137.90     1.182
   7   9   5  -19.32  141.53     1.206
   8   9   5 -153.99  153.99     1.238
   9   9   5  320.97   59.35     1.279
   1  10   5   72.68  120.55     1.256
   2  10   5  372.23   61.04     1.260
   3  10   5  266.42   65.68     1.270
   4  10   5  137.93  124.69     1.285
   5  10   5  225.43   58.00     1.306
   0   0   616454.58 1359.29     1.071
   2   0   6  518.72   62.28     1.062
   4   0   611255.50  667.64     1.038
   6   0   6    3.25  104.24     1.015
   8   0   611357.96  689.23     1.001
  10   0   6  980.42  118.08     1.000
  12   0   6 1324.07  168.98     1.015
  14   0   6  125.97  117.71     1.049
  16   0   6  819.53  139.37     1.102
   0   1   6 2172.27  149.84     1.062
   1   1   6 5672.46  245.98     1.060
   2   1   6 3082.16  144.50     1.052
   3   1   6 2633.88  127.09     1.041
   4   1   6 1092.50   70.96     1.029
   5   1   6 3259.61  157.04     1.017
   6   1   6  117.85   23.04     1.006
   7   1   6 8857.27  384.09     0.997
   8   1   6 2210.49  124.99     0.991
   9   1   6  685.74   73.01     0.989
  10   1   6 -113.05  113.05     0.990
  11   1   6 2941.52  225.71     0.996
  12   1   6  303.24   59.65     1.006
  13   1   6  203.16   95.96     1.022
  14   1   6 -145.32  145.32     1.043
  15   1   6  950.71  146.33     1.069
  16   1   6  -82.00  144.66     1.101
  17   1   6  -84.82  150.10     1.138
   0   2   6 8288.05  499.48     1.040
   1   2   6 1393.12   79.58     1.036
   2   2   6  257.30   41.08     1.030
   3   2   6 5718.35  252.08     1.022
   4   2   6 5936.64  262.70     1.012
   5   2   6  466.45   53.46     1.002
   6   2   6  411.35   53.46     0.994
   7   2   6 1426.69   92.40     0.986
   8   2   6 1248.76   90.72     0.982
   9   2   6 1238.92   88.74     0.980
  10   2   6  912.51   84.61     0.983
  11   2   6 1462.35  154.67     0.990
  12   2   6 2153.02  259.45     1.002
  13   2   6  -17.74  130.23     1.020
  14   2   6  508.60   71.76     1.044
  15   2   6  514.98  127.26     1.074
  16   2   6  409.31  111.98     1.111
  17   2   6   81.78  133.47     1.153
   0   3   6 8500.94  518.47     1.017
   1   3   6 1337.49   81.73     1.013
   2   3   6  195.90   32.35     1.008
   3   3   6 2149.55  116.64     1.002
   4   3   6 8748.05  378.28     0.995
   5   3   6  898.45   73.15     0.988
   6   3   6   35.15  110.21     0.981
   7   3   6  471.32   60.82     0.977
   8   3   6 1643.25  116.72     0.975
   9   3   6  206.11   42.37     0.976
  10   3   6  391.04   92.12     0.981
  11   3   6  808.46  114.39     0.991
  12   3   6 2039.90  198.67     1.006
  13   3   6   42.93  137.54     1.027
  14   3   6  822.85  132.28     1.055
  15   3   6  398.16   68.14     1.091
  16   3   6  480.15  124.64     1.133
  17   3   6  -85.61  151.38     1.183
   0   4   6   24.53   78.74     1.003
   1   4   6 4461.74  208.14     0.998
   2   4   6  740.72   65.83     0.993
   3   4   6 5714.60  259.59     0.988
   4   4   6   18.62   34.44     0.983
   5   4   6 2062.69  121.06     0.978
   6   4   6   30.67   98.09     0.975
   7   4   6 3801.93  194.79     0.973
   8   4   6  488.44   57.21     0.974
   9   4   6  805.74  123.06     0.978
  10   4   6 -134.16  134.16     0.987
  11   4   6 1901.75  188.02     1.001
  12   4   6  128.27  119.94     1.020
  13   4   6  136.66  125.11     1.047
  14   4   6   78.24  126.22     1.081
  15   4   6  967.79  143.45     1.124
  16   4   6  -82.85  149.18     1.174
   0   5   6 4268.19  291.60     1.000
   1   5   6  516.31   63.28     0.995
   2   5   6  169.62   56.53     0.990
   3   5   6   63.32   38.56     0.985
   4   5   6 4249.04  208.60     0.982
   5   5   6  573.87   71.93     0.979
   6   5   6  530.58   76.41     0.978
   7   5   6  476.42  108.78     0.979
   8   5   6 3569.47  268.97     0.984
   9   5   6  175.33  114.08     0.992
  10   5   6  -64.92  163.12     1.006
  11   5   6  190.92  124.15     1.025
  12   5   6  810.40  132.79     1.051
  13   5   6  138.55  129.06     1.085
  14   5   6 -162.82  162.82     1.127
  15   5   6   80.76  130.64     1.179
   0   6   6  792.33  116.80     1.010
   1   6   6  727.58   76.20     1.004
   2   6   6   81.93  110.21     1.000
   3   6   6  810.41   83.11     0.996
   4   6   6 1398.34  145.12     0.994
   5   6   6  675.31  113.10     0.993
   6   6   6  187.24   90.55     0.996
   7   6   6 1982.93  171.94     1.001
   8   6   6 1184.43  144.18     1.010
   9   6   6   42.29  135.81     1.024
  10   6   6  131.39  122.80     1.043
  11   6   6  607.21  125.87     1.070
  12   6   6  347.08  120.82     1.104
  13   6   6  -20.04  147.29     1.148
  14   6   6    6.66  125.79     1.201
   0   7   6  504.55  103.18     1.036
   1   7   6  783.28  123.49     1.031
   2   7   6  -37.89  134.83     1.027
   3   7   6 1434.58  149.48     1.024
   4   7   6  937.17  121.30     1.024
   5   7   6  390.70   97.18     1.027
   6   7   6  124.17  116.08     1.033
   7   7   6  614.19  124.14     1.043
   8   7   6  221.41  103.96     1.059
   9   7   6  -44.55  158.94     1.080
  10   7   6  201.29  131.04     1.108
  11   7   6  497.81  123.88     1.144
  12   7   6  -86.51  143.73     1.189
  13   7   6  -86.65  144.16     1.245
   0   8   6 2795.24  246.83     1.084
   1   8   6  122.51  114.48     1.079
   2   8   6  -17.65  129.79     1.077
   3   8   6   41.79  133.97     1.077
   4   8   6 1005.54  134.75     1.080
   5   8   6  -76.87  133.33     1.088
   6   8   6   72.22  120.04     1.099
   7   8   6   73.44  121.96     1.117
   8   8   6  588.88   77.97     1.140
   9   8   6   75.43  124.88     1.171
  10   8   6  268.87  135.90     1.210
  11   8   6    6.51  122.41     1.259
   0   9   6  252.69  127.63     1.161
   1   9   6  423.56  109.21     1.158
   2   9   6 -148.80  148.80     1.159
   3   9   6  483.32  111.87     1.163
   4   9   6  133.02  124.29     1.172
   5   9   6  197.74  128.66     1.186
   6   9   6    6.47  119.64     1.206
   7   9   6  358.60   65.70     1.232
   8   9   6  135.62  126.90     1.267
   0  10   6  213.28   61.08     1.279
   1  10   6  137.74  124.54     1.281
   2  10   6  -78.75  137.19     1.286
   3  10   6  -14.19  139.95     1.297
   4  10   6  301.50   57.29     1.314
   2   0   7 8937.40  535.75     1.045
   4   0   7  105.57   29.74     1.028
   6   0   711013.25  665.32     1.010
   8   0   7  806.71  151.58     0.999
  10   0   7 3799.96  275.48     1.002
  12   0   7  320.60   56.34     1.020
  14   0   7  965.64  139.17     1.056
  16   0   7  290.08   64.51     1.107
   1   1   7 3846.42  176.80     1.044
   2   1   7 1027.55   68.30     1.038
   3   1   7 4273.01  195.27     1.030
   4   1   7 1127.80   73.80     1.020
   5   1   7 6179.40  275.46     1.010
   6   1   7 1071.10   77.22     1.001
   7   1   7 2058.21  118.48     0.995
   8   1   7  131.64   85.69     0.991
   9   1   7 4073.94  205.86     0.990
  10   1   7 1139.47   92.48     0.993
  11   1   7  165.47   45.86     1.000
  12   1   7   39.42  126.21     1.012
  13   1   7 1162.82  147.92     1.029
  14   1   7  -77.43  135.80     1.051
  15   1   7  211.38  132.95     1.078
  16   1   7 -160.98  160.98     1.110
  17   1   7  641.87  140.87     1.145
   1   2   7 4904.06  220.34     1.027
   2   2   7 6807.19  296.72     1.022
   3   2   7  692.20   58.78     1.014
   4   2   7  116.49   31.93     1.006
   5   2   7 1538.93   95.52     0.998
   6   2   7 3054.27  155.16     0.991
   7   2   7 1389.48   93.53     0.985
   8   2   7  770.94   75.42     0.982
   9   2   7 1624.07  109.36     0.983
  10   2   7 1186.55  198.43     0.987
  11   2   7  390.38   64.99     0.996
  12   2   7  481.74   98.23     1.010
  13   2   7  705.08  132.36     1.029
  14   2   7  865.38  135.03     1.054
  15   2   7   77.96  127.83     1.085
  16   2   7   56.69  155.21     1.122
  17   2   7 1161.15  331.19     1.164
   1   3   7  985.88   71.07     1.009
   2   3   7 9485.88  406.77     1.004
   3   3   7  838.37  120.03     0.998
   4   3   7   26.21   84.19     0.992
   5   3   7  778.18   70.09     0.986
   6   3   7 2840.82  153.46     0.981
   7   3   7 -108.85  108.85     0.978
   8   3   7  196.37   99.24     0.977
   9   3   7  540.10  106.73     0.980
  10   3   7 1940.80  184.72     0.987
  11   3   7   40.16  128.56     0.999
  12   3   7  466.61  117.86     1.016
  13   3   7  573.28   74.97     1.039
  14   3   7 1039.28  143.71     1.068
  15   3   7    7.70  129.94     1.105
  16   3   7  307.81   62.63     1.148
   1   4   7 3319.03  166.27     0.998
   2   4   7   27.59   88.58     0.993
   3   4   7 2388.49  130.99     0.988
   4   4   7  569.65   67.09     0.984
   5   4   7 4127.97  206.82     0.980
   6   4   7  -13.92  102.70     0.977
   7   4   7  747.70   78.45     0.977
   8   4   7   36.36  116.40     0.979
   9   4   7 1879.86  180.37     0.985
  10   4   7   97.82  131.43     0.996
  11   4   7  375.61   69.06     1.011
  12   4   7   71.33  120.21     1.033
  13   4   7 1458.76  171.70     1.062
  14   4   7  -86.84  145.15     1.097
  15   4   7  144.78  134.86     1.141
  16   4   7   83.68  133.81     1.193
   1   5   7   12.54   40.12     0.997
   2   5   7 3229.00  167.58     0.992
   3   5   7  892.97   79.76     0.988
   4   5   7  197.54   44.40     0.985
   5   5   7  657.95   75.44     0.983
   6   5   7 3844.70  282.42     0.983
   7   5   7  112.95  105.57     0.986
   8   5   7  359.43   48.12     0.992
   9   5   7   41.09  131.39     1.003
  10   5   7 1651.88  170.67     1.018
  11   5   7  135.55  124.16     1.039
  12   5   7  307.71  104.76     1.068
  13   5   7  -19.49  147.28     1.103
  14   5   7  257.25  114.03     1.147
  15   5   7   76.20  131.67     1.201
   1   6   7  809.49  118.99     1.010
   2   6   7  845.30  124.72     1.005
   3   6   7  455.20  108.12     1.002
   4   6   7  211.53   51.40     1.001
   5   6   7 1118.62  146.27     1.001
   6   6   7 1243.32  150.24     1.005
   8   6   7 -143.91  143.91     1.023
   9   6   7 1057.15  135.06     1.038
  10   6   7  535.98   73.69     1.060
  11   6   7  137.73  128.65     1.089
  12   6   7    6.66  124.36     1.126
  13   6   7  318.55  100.63     1.171
  14   6   7  142.76  133.47     1.226
   1   7   7 1198.91  132.66     1.040
   2   7   7  494.85  101.94     1.036
   3   7   7  208.95   87.19     1.035
   4   7   7  -75.59  125.56     1.036
   5   7   7  731.46  121.09     1.040
   6   7   7  593.40  117.09     1.047
   7   7   7  557.98  242.24     1.060
   8   7   7   44.49  142.54     1.077
   9   7   7  792.94  139.51     1.100
  10   7   7   72.44  125.90     1.131
  11   7   7  -20.01  146.50     1.169
  12   7   7  -20.05  147.38     1.217
   1   8   7  125.80  117.61     1.093
   2   8   7 1411.19  168.24     1.091
   4   8   7   71.34  118.67     1.098
   5   8   7  -14.46  138.59     1.106
   6   8   7  432.39  122.66     1.120
   7   8   7  140.27  127.00     1.139
   8   8   7  141.89  128.37     1.165
   9   8   7    6.59  122.36     1.198
  10   8   7  361.12   69.38     1.240
   1   9   7  414.72  117.40     1.179
   2   9   7   44.22  141.86     1.181
   3   9   7  200.95   58.16     1.186
   4   9   7   70.44  122.40     1.197
   5   9   7  286.42   63.55     1.213
   6   9   7  -84.08  139.76     1.234
   7   9   7  135.97  127.15     1.263
   1  10   7   73.75  121.99     1.310
   0   0   8 9271.25  798.39     1.034
   2   0   8   72.47   29.79     1.029
   4   0   8 7883.39  485.28     1.017
   6   0   8  788.79  104.84     1.004
   8   0   8 6025.76  397.24     0.998
  10   0   8 1333.91  143.91     1.005
  12   0   8 1318.40  152.32     1.026
  14   0   8  140.03  126.56     1.063
  16   0   8  508.07  143.45     1.112
   0   1   8 1997.71  155.55     1.030
   1   1   8 4672.63  213.20     1.028
   2   1   8  678.68   60.10     1.024
   3   1   8 3627.05  173.51     1.017
   4   1   8  429.22   53.93     1.010
   5   1   8 2651.66  140.92     1.003
   6   1   8  131.16   33.13     0.996
   7   1   8 5720.47  264.83     0.992
   8   1   8 1233.60   93.91     0.990
   9   1   8  379.37   51.14     0.992
  10   1   8  153.41   42.79     0.997
  11   1   8 1804.46  177.39     1.006
  12   1   8  267.12   58.02     1.019
  13   1   8  -99.66  152.67     1.037
  14   1   8  -14.53  143.29     1.060
  15   1   8  620.00  134.86     1.087
  16   1   8  -14.14  155.42     1.117
   0   2   8 5281.65  339.87     1.019
   1   2   8 2596.31  132.08     1.016
   2   2   8  233.69   48.70     1.012
   3   2   8 3523.44  171.64     1.006
   4   2   8 5927.16  267.93     0.999
   5   2   8  468.10   60.89     0.993
   6   2   8  317.59   58.56     0.988
   7   2   8 1174.64   91.25     0.984
   8   2   8 1217.34   95.27     0.984
   9   2   8  841.67  118.64     0.986
  10   2   8  289.77   49.14     0.993
  11   2   8 1162.25  141.61     1.003
  12   2   8 1090.94  143.61     1.019
  13   2   8   45.50  142.10     1.040
  14   2   8  407.61   65.73     1.066
  15   2   8  537.03   75.28     1.097
  16   2   8  -14.03  156.14     1.133
   0   3   8 6309.85  401.57     1.007
   1   3   8  467.99   56.26     1.004
   2   3   8  144.61   36.76     0.999
   3   3   8 1103.85   80.98     0.994
   4   3   8 5649.88  263.14     0.989
   5   3   8  107.48   35.42     0.984
   6   3   8  -77.57  112.20     0.981
   7   3   8  345.63   64.82     0.980
   8   3   8 1833.63  167.88     0.981
   9   3   8   91.60  123.16     0.986
  10   3   8  280.29   51.15     0.995
  11   3   8  373.40   55.47     1.008
  12   3   8 1282.83  163.43     1.027
  13   3   8  139.64  127.94     1.052
  14   3   8  616.39  117.39     1.083
  15   3   8  219.51  140.15     1.120
  16   3   8  284.29   70.90     1.163
   0   4   8  486.30   98.26     1.001
   1   4   8 1865.26  112.36     0.997
   2   4   8  315.22   70.27     0.992
   3   4   8 3083.32  163.16     0.988
   4   4   8  -50.19  126.12     0.984
   5   4   8  958.18   84.24     0.982
   6   4   8  270.76   77.17     0.981
   7   4   8 2329.73  202.68     0.982
   8   4   8  169.47  110.22     0.986
   9   4   8  624.50  110.49     0.994
  10   4   8  -17.98  131.88     1.007
  11   4   8 1229.76  157.50     1.024
  12   4   8  136.53  127.14     1.048
  13   4   8   74.00  127.79     1.078
  14   4   8  -88.65  148.10     1.116
  15   4   8  719.33  131.50     1.160
   0   5   8 3416.64  247.00     1.004
   1   5   8   80.54   54.14     1.000
   2   5   8  221.43   42.42     0.995
   3   5   8   83.67  112.63     0.992
   4   5   8 2538.14  204.87     0.990
   5   5   8  256.98   82.44     0.989
   6   5   8   16.25  137.44     0.991
   7   5   8  320.64   54.52     0.995
   8   5   8 2103.33  277.59     1.003
   9   5   8 -147.34  147.34     1.016
  10   5   8  220.11   59.18     1.033
  11   5   8  -84.14  140.33     1.057
  12   5   8  511.74   73.41     1.087
  13   5   8   75.23  130.08     1.125
   0   6   8  858.62  116.18     1.021
   1   6   8  759.50  116.23     1.016
   2   6   8  112.11  104.89     1.012
   3   6   8  588.64  121.34     1.010
   4   6   8 1012.88  128.18     1.010
   5   6   8  577.97  117.30     1.012
   6   6   8  123.43  115.34     1.017
   7   6   8 1029.55  144.27     1.025
   8   6   8  750.91  137.65     1.038
   9   6   8  134.52  125.48     1.056
  10   6   8   46.37  146.78     1.080
  11   6   8  519.79   72.88     1.112
  12   6   8  255.27   84.00     1.151
  13   6   8  -88.71  147.67     1.198
   0   7   8  384.96   57.62     1.055
   1   7   8  677.04  116.42     1.051
   2   7   8  -40.74  145.47     1.048
   3   7   8  822.07  120.45     1.048
   4   7   8  497.97   68.14     1.050
   5   7   8  290.53   62.97     1.056
   6   7   8 -106.28  153.80     1.065
   7   7   8  561.10  109.54     1.079
   8   7   8  231.49  101.58     1.099
   9   7   8  -46.16  164.60     1.124
  10   7   8   46.66  149.60     1.157
  11   7   8  397.59  114.70     1.198
   0   8   8 1377.64  161.16     1.113
   1   8   8   67.74  117.78     1.110
   2   8   8  -18.66  136.82     1.109
   3   8   8    6.29  116.88     1.112
   4   8   8  525.70  130.81     1.118
   5   8   8   70.49  122.67     1.129
   6   8   8  136.17  127.33     1.145
   7   8   8   75.71  125.35     1.166
   8   8   8  429.47  116.94     1.194
   9   8   8    6.67  123.32     1.230
   0   9   8  261.42  132.11     1.204
   1   9   8  292.57   62.02     1.203
   2   9   8  -79.82  138.92     1.207
   3   9   8  288.65  109.74     1.214
   4   9   8 -137.28  137.28     1.226
   5   9   8  141.31  127.73     1.244
   6   9   8  -80.81  140.75     1.268
   2   0   9 7276.80  454.45     1.015
   4   0   9  454.32   82.80     1.007
   6   0   9 5793.07  381.06     0.999
   8   0   9  608.70  113.15     0.998
  10   0   9 2069.59  197.76     1.009
  12   0   9  629.69  124.32     1.032
  14   0   9  652.36  131.49     1.069
  16   0   9   85.01  139.82     1.114
   1   1   9 3170.69  159.98     1.014
   2   1   9 1165.21   84.06     1.010
   3   1   9 2558.24  135.69     1.006
   4   1   9  -43.66  109.69     1.001
   5   1   9 4417.36  213.28     0.996
   6   1   9  820.83   77.30     0.992
   7   1   9  843.10   79.87     0.990
   8   1   9 -118.31  118.31     0.991
   9   1   9 2433.14  206.64     0.995
  10   1   9  376.57   56.98     1.002
  11   1   9  352.39   95.34     1.013
  12   1   9   48.57  138.53     1.027
  13   1   9  819.26  146.07     1.046
  14   1   9  210.69  136.20     1.069
  15   1   9  -15.34  154.92     1.095
  16   1   9   84.80  139.48     1.124
   1   2   9 2499.56  131.47     1.006
   2   2   9 3897.67  188.87     1.002
   3   2   9  464.47   61.79     0.998
   4   2   9  350.14   57.92     0.993
   5   2   9 1773.71  112.95     0.989
   6   2   9 2462.06  140.00     0.986
   7   2   9  845.28   80.17     0.985
   8   2   9  346.76  129.29     0.986
   9   2   9 1231.68  154.72     0.991
  10   2   9 1042.46  133.57     0.999
  11   2   9  277.15   96.53     1.012
  12   2   9  270.88   54.99     1.029
  13   2   9  350.60  127.34     1.051
  14   2   9  515.99   77.89     1.078
  15   2   9  -91.02  152.80     1.109
  16   2   9   80.98  139.30     1.143
   1   3   9  339.50   53.21     0.998
   2   3   9 5684.50  263.15     0.994
   3   3   9  726.32   72.89     0.990
   4   3   9  293.60   45.10     0.987
   5   3   9  531.92   69.14     0.984
   6   3   9 2068.48  130.92     0.982
   7   3   9  -15.57  113.93     0.983
   8   3   9  366.77   72.65     0.986
   9   3   9  435.89  130.57     0.993
  10   3   9 1363.98  159.35     1.004
  11   3   9  194.33  125.79     1.020
  13   3   9  284.65  106.66     1.067
  14   3   9  746.16  118.73     1.098
  15   3   9   79.10  136.06     1.135
   1   4   9 2299.21  135.11     0.996
   2   4   9  282.40   57.39     0.992
   3   4   9 1492.44  106.16     0.989
   4   4   9  149.85   44.44     0.986
   5   4   9 2104.47  190.61     0.985
   6   4   9   16.03  134.50     0.986
   7   4   9  623.81  112.74     0.989
   8   4   9  121.10  113.21     0.995
   9   4   9 1244.83  154.43     1.005
  10   4   9 -151.35  151.35     1.020
  11   4   9  255.46  109.42     1.040
  12   4   9  -86.27  144.38     1.065
  13   4   9  948.19  139.47     1.097
  14   4   9    7.40  130.61     1.135
   1   5   9   15.25  128.64     1.003
   2   5   9 2165.84  193.13     1.000
   3   5   9  442.69  100.06     0.997
   4   5   9  271.02   56.54     0.996
   5   5   9  247.83   95.09     0.997
   6   5   9 2326.63  205.21     1.000
   7   5   9   65.07  113.10     1.007
   8   5   9  217.97   55.05     1.017
   9   5   9   71.28  120.84     1.031
  10   5   9  953.48  135.51     1.051
  11   5   9  -84.81  144.39     1.077
  12   5   9  214.92  137.42     1.109
  13   5   9  -87.78  150.00     1.148
   1   6   9  632.04  120.57     1.025
   2   6   9  834.45  125.72     1.022
   3   6   9  348.20   53.91     1.020
   4   6   9  -17.53  128.67     1.021
   5   6   9  736.70  126.81     1.025
   6   6   9  605.60  107.19     1.032
   7   6   9  254.88   67.51     1.042
   8   6   9  199.51  129.59     1.057
   9   6   9  574.68  137.40     1.077
  10   6   9  540.14  114.26     1.104
  11   6   9   74.91  130.01     1.137
  12   6   9   75.60  131.39     1.179
   1   7   9  677.34  115.00     1.065
   2   7   9  366.22  106.88     1.063
   3   7   9  289.89   65.79     1.064
   4   7   9   68.56  119.11     1.068
   5   7   9  424.49   93.36     1.075
   6   7   9  371.63   70.17     1.086
   7   7   9  351.57  106.56     1.102
   8   7   9  208.68  133.88     1.124
   9   7   9  432.22  103.54     1.152
  10   7   9  141.93  132.68     1.188
  11   7   9   74.61  129.80     1.232
   1   8   9  -82.43  137.02     1.131
   2   8   9  852.52  137.45     1.131
   3   8   9  -19.29  141.61     1.135
   4   8   9   71.36  124.04     1.144
   5   8   9   71.96  125.08     1.156
   6   8   9  471.72  114.26     1.174
   7   8   9    6.59  123.54     1.198
   8   8   9  139.91  130.76     1.229
   1   9   9  175.21   63.54     1.232
   2   9   9  136.63  127.82     1.237
   4   9   9    9.04  121.94     1.260
   0   0  10 9120.35  802.73     1.005
   2   0  10   12.36  103.88     1.003
   4   0  10 3633.05  259.12     0.999
   6   0  10  238.29   82.40     0.996
   8   0  10 2928.84  238.33     0.999
  10   0  10  580.30  141.92     1.013
  12   0  10  901.61  151.91     1.038
  14   0  10  208.47  141.81     1.073
   0   1  10 1292.93  122.50     1.003
   1   1  10 2543.75  138.12     1.002
   2   1  10  -29.31  104.23     1.000
   3   1  10 2133.42  123.47     0.997
   4   1  10  366.17   62.88     0.994
   5   1  10 1073.01   92.02     0.991
   6   1  10  309.09   42.70     0.990
   7   1  10 2309.88  201.75     0.990
   8   1  10  472.06  105.36     0.993
   9   1  10  511.45  106.38     0.999
  10   1  10   41.28  132.37     1.008
  11   1  10 1300.05  165.52     1.020
  12   1  10  -18.35  142.65     1.035
  13   1  10   53.86  151.95     1.054
  14   1  10  -87.14  152.22     1.076
  15   1  10  561.95  122.24     1.101
   0   2  10 1685.29  151.65     1.000
   1   2  10  748.92   72.85     0.997
   2   2  10  -57.00   94.64     0.995
   3   2  10 1726.48  104.94     0.992
   4   2  10 2884.01  156.89     0.989
   5   2  10  580.12   75.45     0.986
   6   2  10  389.66   66.70     0.986
   7   2  10  969.69  132.05     0.987
   8   2  10 1410.07  151.38     0.991
   9   2  10  336.95   60.76     0.997
  10   2  10   42.37  135.92     1.008
  11   2  10  568.40  124.01     1.022
  12   2  10  644.66  123.15     1.040
  13   2  10  -88.28  148.21     1.063
  14   2  10  221.43  143.03     1.089
  15   2  10  340.41  117.90     1.119
   0   3  10 2741.87  215.11     0.997
   1   3  10  365.68   63.04     0.994
   2   3  10  415.12   66.49     0.991
   3   3  10  634.64   77.52     0.988
   4   3  10 3418.52  180.60     0.986
   5   3  10  194.00   48.07     0.985
   6   3  10  345.80   93.16     0.986
   7   3  10  365.99  102.17     0.988
   8   3  10 1449.19  164.21     0.994
   9   3  10   66.21  115.26     1.003
  10   3  10  195.42   57.92     1.016
  11   3  10  266.49   73.99     1.033
  12   3  10  607.20  136.93     1.055
  13   3  10  149.56  136.86     1.082
  14   3  10 -116.83  176.09     1.114
   0   4  10  398.35   97.98     1.000
   1   4  10 1314.68  102.40     0.997
   2   4  10   35.52  113.96     0.994
   3   4  10 2041.18  183.51     0.991
   4   4  10   37.27  119.36     0.990
   5   4  10  885.27  126.60     0.991
   6   4  10  -17.02  124.80     0.993
   7   4  10 1702.03  179.72     0.998
   8   4  10  -18.28  133.94     1.006
   9   4  10  310.03  115.32     1.019
  10   4  10   72.16  124.52     1.035
  11   4  10  713.31  140.05     1.057
  12   4  10  -89.02  149.06     1.084
  13   4  10  -20.24  155.24     1.117
  14   4  10  -20.59  158.19     1.156
   0   5  10 3043.20  240.20     1.013
   1   5  10  212.16   45.18     1.009
   2   5  10   93.71  125.96     1.006
   3   5  10  213.67   48.76     1.005
   4   5  10 1449.86  168.52     1.005
   5   5  10  123.38  115.28     1.007
   6   5  10   42.18  135.30     1.012
   7   5  10  379.93  117.24     1.021
   8   5  10  950.12  143.76     1.033
   9   5  10   74.04  125.47     1.049
  11   5  10   77.63  131.34     1.099
  12   5  10  381.18   73.68     1.133
  13   5  10  -89.72  153.03     1.174
   0   6  10  806.85  127.46     1.039
   1   6  10  467.92  115.43     1.036
   2   6  10   65.31  113.52     1.034
   3   6  10  601.77  112.30     1.033
   4   6  10  664.73  126.94     1.036
   6   6  10   70.32  121.86     1.049
   7   6  10  446.42  122.91     1.062
   8   6  10  278.91   63.56     1.079
   9   6  10  141.86  132.57     1.102
  10   6  10  215.83  138.29     1.131
  11   6  10  288.31   71.86     1.166
   0   7  10  198.46   57.37     1.085
   1   7  10  353.77   64.71     1.082
   2   7  10   70.94  120.56     1.081
   3   7  10  417.14   68.47     1.083
   4   7  10  345.00  105.00     1.089
   5   7  10  205.32  131.87     1.098
   6   7  10   76.49  126.68     1.111
   7   7  10  364.03   67.44     1.130
   8   7  10  245.13  105.99     1.154
   9   7  10    6.76  126.95     1.184
  10   7  10  -20.62  150.85     1.222
   0   8  10  519.61  120.99     1.156
   1   8  10  -84.68  140.85     1.155
   2   8  10  -85.05  141.54     1.157
   3   8  10  138.30  129.20     1.163
   4   8  10  449.52  114.14     1.173
   5   8  10  -86.67  143.98     1.187
   7   8  10  -87.29  145.25     1.234
   0   9  10  138.49  129.55     1.263
   1   9  10  112.16  150.81     1.265
   2   0  11 5145.15  345.37     0.994
   4   0  11  228.57   42.25     0.993
   6   0  11 2506.97  217.75     0.994
   8   0  11  290.59   55.53     1.001
  10   0  11 1244.09  169.12     1.017
  12   0  11  395.23   78.63     1.042
  14   0  11  446.39  143.94     1.073
   1   1  11 2440.01  139.82     0.993
   2   1  11 1038.69   83.83     0.992
   3   1  11 1035.62   88.17     0.990
   4   1  11  103.41   96.61     0.989
   5   1  11 1461.31  155.32     0.989
   6   1  11  301.52   55.67     0.990
   7   1  11  540.62  115.67     0.992
   8   1  11  -17.25  126.77     0.997
   9   1  11 1369.85  161.35     1.004
  10   1  11  297.27  107.33     1.014
  11   1  11  188.29   61.08     1.027
  12   1  11  144.51  133.97     1.043
  13   1  11  292.93  141.50     1.061
  14   1  11  160.57  144.80     1.081
   1   2  11  755.02   78.79     0.992
   2   2  11 1553.53  109.21     0.990
   3   2  11  734.39   78.62     0.988
   4   2  11  -86.75  125.64     0.987
   5   2  11 1033.12  186.73     0.987
   6   2  11 1398.41  155.88     0.988
   7   2  11  413.42  102.89     0.991
   8   2  11   41.44  132.81     0.997
   9   2  11  587.78  122.35     1.005
  10   2  11  650.68  133.65     1.017
  11   2  11  139.88  130.88     1.032
  12   2  11  -89.82  149.45     1.051
  13   2  11  281.93   71.28     1.073
  14   2  11  231.88  148.84     1.098
   1   3  11  197.53   78.19     0.993
   2   3  11 2068.83  184.46     0.990
   3   3  11  343.44   52.61     0.989
   4   3  11  319.31   64.46     0.988
   5   3  11  372.85   58.27     0.989
   6   3  11 2294.57  208.40     0.991
   7   3  11  -17.88  130.54     0.996
   8   3  11  271.72   55.37     1.003
   9   3  11  412.51   70.47     1.014
  10   3  11  772.66  135.29     1.028
  11   3  11  -88.54  147.29     1.047
  12   3  11  148.55  137.94     1.070
  13   3  11  152.57  141.77     1.097
  14   3  11  -18.27  163.10     1.127
   1   4  11 1112.85  135.70     1.000
   2   4  11   38.49  123.31     0.998
   3   4  11  930.52  134.11     0.996
   4   4  11  -74.35  123.59     0.997
   5   4  11 1739.38  174.02     0.998
   6   4  11   42.29  135.28     1.003
   7   4  11  389.23  109.90     1.010
   8   4  11   73.73  122.67     1.020
   9   4  11  624.57  129.52     1.034
  10   4  11  -87.52  146.74     1.052
  11   4  11  286.89   72.14     1.075
  12   4  11  150.45  139.82     1.103
  13   4  11  492.47  134.51     1.136
   1   5  11  174.97   47.73     1.017
   2   5  11 1835.07  181.13     1.015
   3   5  11  125.32  117.16     1.015
   4   5  11  127.59  119.29     1.017
   5   5  11  360.80   93.28     1.020
   6   5  11  842.59  138.59     1.027
   7   5  11   73.55  124.46     1.037
   8   5  11  209.70  134.37     1.051
   9   5  11   77.01  130.22     1.070
  10   5  11  443.20  130.12     1.094
  11   5  11   79.89  135.13     1.123
  12   5  11  211.86   63.46     1.158
   1   6  11  434.37  123.11     1.049
   2   6  11  604.82  126.83     1.048
   3   6  11  289.21   59.53     1.049
   4   6  11  -83.37  138.66     1.053
   5   6  11  423.87   67.49     1.060
   6   6  11  317.64   60.05     1.070
   7   6  11  -19.91  148.40     1.085
   8   6  11  143.91  134.25     1.104
   9   6  11  404.84  110.01     1.129
  10   6  11  290.90   72.69     1.159
   1   7  11  294.43   70.30     1.102
   2   7  11  268.50  135.63     1.102
   3   7  11  320.24  106.11     1.106
   4   7  11   73.31  127.43     1.113
   5   7  11  248.74   60.86     1.124
   6   7  11  210.53  136.93     1.139
   7   7  11  280.85  141.90     1.160
   8   7  11   75.86  131.86     1.186
   1   8  11   75.44  127.98     1.182
   2   8  11  415.10  120.64     1.186
   3   8  11  143.94  132.32     1.193
   4   8  11 -161.38  161.38     1.205
   5   8  11   76.66  129.76     1.222
   0   0  12 7366.62  684.92     0.988
   2   0  12  174.48   85.67     0.989
   4   0  12 2126.44  194.26     0.990
   6   0  12   96.68  130.00     0.994
   8   0  12 1250.15  165.77     1.004
  10   0  12  354.66   68.39     1.020
  12   0  12  974.41  149.86     1.043
  14   0  12   62.90  175.41     1.067
   0   1  12  788.82  116.51     0.989
   1   1  12 1210.59  141.74     0.988
   2   1  12  213.17  107.70     0.987
   3   1  12 1718.41  167.00     0.987
   4   1  12  431.75  107.60     0.987
   5   1  12  477.76  112.60     0.989
   6   1  12  178.50  116.20     0.991
   7   1  12 1166.02  210.76     0.995
   8   1  12  317.79   59.48     1.001
   9   1  12  268.83   68.45     1.010
  10   1  12  241.25   93.03     1.020
  11   1  12  841.20  158.93     1.033
  12   1  12  152.65  141.53     1.047
  13   1  12   83.30  125.44     1.064
  14   1  12   86.53  148.22     1.081
   0   2  12 1016.38  124.33     0.991
   1   2  12  456.88  101.36     0.989
   2   2  12   37.65  120.36     0.988
   3   2  12  915.94  123.26     0.987
   4   2  12 1169.55  251.25     0.987
   5   2  12  398.95  113.38     0.989
   6   2  12  231.00   51.37     0.992
   7   2  12  731.34  131.16     0.997
   8   2  12  689.14  144.02     1.004
   9   2  12  -81.68  141.94     1.014
  10   2  12  142.56  133.34     1.026
  11   2  12  411.86  115.95     1.042
  12   2  12  123.43  165.92     1.060
  13   2  12   82.39  143.17     1.080
   0   3  12  917.04  131.02     0.996
   1   3  12  245.60   49.85     0.994
   2   3  12  -16.83  123.73     0.992
   3   3  12  219.80   50.50     0.992
   4   3  12 1878.48  186.95     0.992
   5   3  12  185.32  120.54     0.994
   6   3  12  235.65   43.77     0.999
   7   3  12  -69.66  174.60     1.005
   8   3  12  992.27  158.38     1.014
   9   3  12  141.42  132.17     1.026
  10   3  12   76.33  132.71     1.041
  11   3  12   49.89  160.08     1.060
  12   3  12  124.57  167.47     1.083
  13   3  12 -159.36  159.36     1.109
   0   4  12   17.46  147.71     1.008
   1   4  12  980.96  135.20     1.006
   2   4  12 -100.79  145.80     1.004
   3   4  12  873.77  133.52     1.004
   4   4  12  -18.50  134.89     1.005
   5   4  12  542.92  120.73     1.009
   6   4  12   70.47  122.62     1.015
   7   4  12  910.07  145.33     1.023
   8   4  12  -83.86  145.94     1.035
   9   4  12  166.69   47.12     1.050
  10   4  12 -150.05  150.05     1.070
  11   4  12  471.10   77.59     1.094
  12   4  12  -95.12  159.51     1.122
   0   5  12 1399.19  163.87     1.031
   1   5  12  -43.39  154.81     1.028
   2   5  12  133.32  137.97     1.027
   3   5  12 -105.39  155.92     1.028
   4   5  12  784.72  142.60     1.031
   5   5  12  206.46  132.23     1.036
   6   5  12 -159.32  159.32     1.044
   7   5  12  -86.25  147.16     1.056
   8   5  12  339.47  118.97     1.072
   9   5  12 -168.58  168.58     1.092
  10   5  12  226.08  144.83     1.117
  11   5  12  -92.16  157.38     1.147
   0   6  12  517.32  127.43     1.068
   1   6  12  473.50  108.70     1.065
   2   6  12   72.17  125.60     1.065
   3   6  12  414.72  117.61     1.068
   4   6  12  421.17   64.15     1.073
   5   6  12  -20.15  149.59     1.082
   6   6  12  -89.14  148.71     1.094
   7   6  12  306.99   59.34     1.110
   8   6  12  148.25  138.38     1.131
   9   6  12   78.19  136.17     1.157
   0   7  12  208.96  135.88     1.125
   1   7  12  114.92  154.46     1.124
   2   7  12  -17.93  149.64     1.126
   3   7  12  241.71   60.17     1.131
   4   7  12  -88.49  148.54     1.140
   5   7  12  323.92   71.81     1.153
   6   7  12  -88.68  150.68     1.170
   7   7  12  266.98   63.85     1.193
   0   8  12 -113.26  168.97     1.211
   1   8  12  -17.82  151.35     1.212
   2   8  12   77.68  131.60     1.218
   2   0  13 3164.49  253.69     0.985
   4   0  13  123.49  115.38     0.988
   6   0  13  714.31  132.14     0.994
   8   0  13  206.68  133.33     1.004
  10   0  13  783.76  153.22     1.020
  12   0  13   33.95  194.59     1.037
   1   1  13 1318.66  163.14     0.985
   2   1  13  367.88  106.50     0.985
   3   1  13  513.10  113.60     0.986
   4   1  13  -17.83  130.71     0.987
   5   1  13  752.51  146.46     0.990
   6   1  13  328.53   99.53     0.993
   7   1  13   46.78  144.62     0.998
   8   1  13 -111.45  163.82     1.005
   9   1  13  638.89   91.39     1.013
  10   1  13 -151.16  151.16     1.023
  11   1  13  156.57  145.00     1.035
  12   1  13  162.09  150.17     1.047
   1   2  13  348.14  102.54     0.989
   2   2  13  762.68  128.10     0.988
   3   2  13  359.33   62.52     0.989
   4   2  13  276.44   52.34     0.990
   5   2  13  589.92  116.89     0.993
   6   2  13  979.92  145.62     0.997
   7   2  13   28.22  166.70     1.003
   8   2  13   74.50  129.46     1.011
   9   2  13  106.08  127.59     1.021
  10   2  13  449.04  125.89     1.033
  11   2  13  -22.33  163.57     1.048
  12   2  13    7.71  142.68     1.064
   1   3  13   42.22  144.89     0.997
   2   3  13  885.38  137.07     0.997
   3   3  13  200.02   40.03     0.997
   4   3  13 -152.52  152.52     0.999
   5   3  13  337.55  104.49     1.002
   6   3  13 1366.47  168.58     1.007
   7   3  13  -87.71  145.94     1.015
   8   3  13  -20.79  152.63     1.025
   9   3  13  220.75  143.55     1.037
  10   3  13  500.71  114.69     1.053
  11   3  13   82.43  143.28     1.071
   1   4  13  457.00  124.45     1.013
   2   4  13  -82.77  137.66     1.012
   3   4  13  290.93  116.71     1.013
   4   4  13  219.01  142.55     1.016
   5   4  13  771.20  147.59     1.021
   6   4  13   74.83  130.01     1.028
   8   4  13  -89.78  153.55     1.050
   9   4  13  498.90   78.39     1.067
  10   4  13  -95.37  159.82     1.086
  11   4  13  -21.54  165.98     1.110
   1   5  13  138.53  129.48     1.040
   2   5  13 1051.32  151.56     1.040
   3   5  13 -142.36  142.36     1.042
   4   5  13   76.47  130.16     1.046
   5   5  13   78.25  132.03     1.053
   6   5  13  490.32  116.11     1.063
   7   5  13  -89.97  153.85     1.076
   8   5  13  155.02  141.99     1.093
   9   5  13   83.24  140.30     1.114
   1   6  13  396.15   73.21     1.083
   2   6  13  463.03  119.76     1.084
   3   6  13   48.52  155.64     1.088
   4   6  13    6.94  130.40     1.095
   5   6  13  219.05  142.48     1.105
   6   6  13  221.65  143.92     1.118
   7   6  13  151.65  141.49     1.136
   1   7  13  142.13   67.99     1.148
   2   7  13   49.14  157.84     1.152
   3   7  13  150.97  138.77     1.159
   4   7  13   80.16  135.76     1.169
   0   0  14 2723.08  358.66     0.980
   2   0  14  155.71   60.75     0.982
   4   0  14  781.90  133.30     0.986
   6   0  14  -18.65  148.48     0.992
   8   0  14  402.46  145.50     1.001
  10   0  14  239.63  154.43     1.012
   0   1  14  359.41   56.78     0.984
   1   1  14  601.56   82.76     0.984
   2   1  14  194.97  126.80     0.984
   3   1  14  812.76  133.04     0.985
   4   1  14 -108.07  159.48     0.987
   5   1  14  264.28   69.11     0.990
   6   1  14   75.84  133.53     0.994
   7   1  14  421.41  116.29     0.999
   8   1  14  152.16  140.86     1.006
   9   1  14  128.06   84.57     1.013
  10   1  14  162.01  149.95     1.021
  11   1  14  513.80   89.24     1.029
   0   2  14  542.74  126.88     0.991
   1   2  14  108.18  145.34     0.990
   2   2  14  -83.43  138.60     0.990
   3   2  14  321.28   69.82     0.991
   4   2  14  608.82  134.14     0.993
   5   2  14  261.56  120.74     0.996
   6   2  14  -20.68  151.64     1.001
   7   2  14  472.96   75.36     1.007
   8   2  14  494.02  129.55     1.015
   9   2  14   81.98  142.48     1.025
  10   2  14 -162.55  162.55     1.036
  11   2  14  244.81  159.16     1.048
   0   3  14  604.84 1263.62     1.003
   1   3  14   48.22  147.00     1.002
   2   3  14  -17.87  145.44     1.001
   3   3  14  -18.05  147.12     1.003
   4   3  14  850.33  151.96     1.005
   5   3  14   75.90  131.99     1.009
   6   3  14  -21.18  155.17     1.015
   7   3  14  233.40   64.63     1.023
   8   3  14  626.88  147.04     1.033
   9   3  14   82.83  144.17     1.045
  10   3  14  162.17  151.57     1.060
   0   4  14   74.22  129.06     1.023
   1   4  14  412.41   73.67     1.021
   2   4  14  143.33  133.97     1.021
   3   4  14  501.29   83.37     1.023
   5   4  14  455.89  109.01     1.032
   6   4  14  151.43  141.58     1.040
   7   4  14  467.21  137.53     1.050
   8   4  14  160.68  146.89     1.064
   9   4  14   86.70  145.72     1.080
   0   5  14  791.87  139.75     1.054
   1   5  14  -20.99  154.35     1.053
   2   5  14  -91.58  152.40     1.054
   3   5  14   49.69  159.54     1.057
   4   5  14  680.69  127.28     1.062
   5   5  14  -91.80  157.06     1.070
   6   5  14  157.72  144.44     1.080
   7   5  14   84.53  142.52     1.094
   0   6  14  246.05   74.36     1.101
   1   6  14  222.93  145.06     1.101
   2   6  14  -93.81  156.02     1.103
   3   6  14  -50.89  181.13     1.108
   4   6  14  153.47  143.41     1.116
   5   6  14   80.90  140.77     1.127
   2   0  15 1060.07  161.91     0.977
   4   0  15  -90.21  152.46     0.980
   6   0  15  344.40   69.30     0.985
   8   0  15  165.27  152.76     0.990
  10   0  15  521.65   93.57     0.994
   1   1  15  681.78  127.94     0.981
   2   1  15  282.32  142.65     0.981
   3   1  15   24.22  176.44     0.983
   4   1  15  150.29  138.85     0.985
   5   1  15  603.89  124.97     0.987
   6   1  15   53.79  165.31     0.991
   7   1  15 -182.97  182.97     0.995
   8   1  15   86.55  148.35     0.999
   9   1  15  367.54   84.30     1.004
  10   1  15   92.19  157.80     1.009
   1   2  15  140.23   59.39     0.990
   2   2  15  545.95  131.92     0.990
   3   2  15  218.46  142.29     0.991
   4   2  15  -93.18  154.77     0.994
   5   2  15   21.87  184.48     0.997
   6   2  15  358.88   74.24     1.001
   7   2  15  159.68  149.28     1.007
   8   2  15   85.64  149.01     1.014
   9   2  15  135.94  182.83     1.021
   1   3  15  -19.01  156.21     1.004
   2   3  15  458.04  133.63     1.005
   3   3  15  153.60  141.64     1.006
   4   3  15  -19.52  160.89     1.009
   5   3  15 -179.67  179.67     1.014
   6   3  15  514.81  149.63     1.020
   7   3  15   84.61  147.04     1.027
   8   3  15   54.91  176.19     1.036
   1   4  15  366.73  113.76     1.028
   2   4  15    7.97  139.82     1.029
   3   4  15  239.97   97.57     1.031
   4   4  15   82.03  142.48     1.035
   5   4  15  508.28  132.18     1.041
   6   4  15   84.28  146.41     1.049
   7   4  15  245.97  157.10     1.059
   1   5  15  -22.29  163.90     1.063
   2   5  15  517.28  131.02     1.065
   3   5  15    7.58  140.12     1.069
   4   5  15  -20.00  167.08     1.075
   5   5  15   87.06  146.51     1.083
   0   0  16 1091.78  252.51     0.964
   2   0  16  -20.62  166.85     0.965
   4   0  16  576.34   90.37     0.967
   6   0  16   90.50  154.61     0.968
   8   0  16  444.67   90.05     0.967
   0   1  16  232.41  151.18     0.972
   1   1  16  532.27  151.79     0.973
   2   1  16  158.66  148.36     0.973
   3   1  16  285.39   84.07     0.974
   4   1  16   86.73  148.06     0.975
   5   1  16   57.83  176.80     0.977
   6   1  16  171.04  157.92     0.979
   7   1  16  273.55   75.47     0.980
   8   1  16 -108.48  183.03     0.982
   0   2  16  411.91   80.38     0.985
   1   2  16 -180.74  180.74     0.985
   2   2  16  159.88  149.59     0.985
   3   2  16  315.53   66.18     0.986
   4   2  16  206.86   72.96     0.988
   5   2  16  245.30  159.60     0.991
   6   2  16   88.65  154.25     0.994
   7   2  16   57.65  184.82     0.997
   0   3  16  252.58   75.47     1.002
   1   3  16   86.20  146.93     1.002
   2   3  16   86.73  147.81     1.003
   3   3  16 -188.93  188.93     1.005
   4   3  16  307.88   90.30     1.008
   5   3  16   87.80  152.84     1.011
   6   3  16 -105.59  175.58     1.016
   0   4  16  -23.34  171.81     1.028
   1   4  16  132.88  178.58     1.029
   2   4  16 -102.02  169.67     1.030
   3   4  16  309.43   78.17     1.033
   4   4  16 -190.52  190.52     1.037
   2   0  17  388.11   90.82     0.941
   4   0  17   96.84  165.03     0.940
   1   1  17  320.40   81.22     0.954
   2   1  17  175.18  163.90     0.954
   3   1  17  264.51  170.10     0.954
   4   1  17   95.85  163.54     0.954
   5   1  17   64.11  195.29     0.953
   1   2  17  -24.87  183.13     0.969
   2   2  17  142.03  191.11     0.970
   3   2  17   92.78  161.36     0.970
   4   2  17    8.55  159.23     0.971
   1   3  17 -177.78  177.78     0.990
   2   3  17  268.86   84.42     0.991
   0   0   0    0.00    0.00
;
_shelx_hkl_checksum     66575
_shelx_res_file
;
TITL tfept rerefine try ordered BF4 group after xabs2
    Ptxfin.res
    created by SHELXL-2018/3 at 10:07:49 on 26-May-2022
CELL 0.7107 16.012 9.171 14.966 90.  90.  90.
ZERR 4 .008 .004 .007 0.0 .0 0.0
LATT -1
SYMM -x, -y, 1/2+z
SYMM 1/2-x,y,1/2+z
SYMM 1/2+x, -y, z
SFAC Pt CL P O C H B F
UNIT 4 4 8 4 52 120 4 16
SIZE 0.075 0.095 0.115
TEMP 23(2)
ISOR 0.05 $F
ISOR  0.02 B C1 O1
RIGU C2 C3 C4 C5 C6 C7 C8 C9 C10 C11 C12 C13
L.S. 15
ACTA
BOND $H
FMAP -2
PLAN 20
EQIV_$1 x-1/2,1-y,z,
EQIV_$2 -x,1-y,1/2+z,
EQIV_$3 1/2-x,y,1/2+z,
HTAB C5 O1_$1
HTAB C4 F2
HTAB C6 F1_$3
HTAB C7 F4_$2
HTAB C11 F3
HTAB C13 F2_$3
WGHT    0.000000
FVAR       0.57992
PT    1    0.118944    0.190554    0.497931    11.00000    0.04664    0.05757 =
         0.05780    0.00420   -0.00069   -0.00657
CL    2    0.006532    0.034718    0.505274    11.00000    0.06144    0.07636 =
         0.12837   -0.00847    0.00830   -0.01922
P1    3    0.189392    0.005745    0.420733    11.00000    0.05059    0.06677 =
         0.05674    0.00618   -0.00041   -0.00317
P2    3    0.035547    0.362699    0.572327    11.00000    0.05862    0.06274 =
         0.06047    0.01782    0.00146    0.00226
C1    5    0.209844    0.308420    0.497256    11.00000    0.06396    0.06992 =
         0.08692    0.01977    0.03034   -0.00532
O1    4    0.266959    0.378860    0.498406    11.00000    0.08973    0.12177 =
         0.13141   -0.05726    0.00417   -0.04547
C2    5    0.194863   -0.160123    0.486199    11.00000    0.08263    0.06605 =
         0.05478    0.03004    0.01860    0.00765
AFIX  23
H2A   6    0.138889   -0.191260    0.502024    11.00000   -1.50000
H2B   6    0.220505   -0.236749    0.450938    11.00000   -1.50000
AFIX   0
C3    5    0.134429   -0.048430    0.320918    11.00000    0.08306    0.08278 =
         0.07779   -0.01325   -0.03679    0.01249
AFIX  23
H3A   6    0.167832   -0.120101    0.289379    11.00000   -1.50000
H3B   6    0.082482   -0.095089    0.338078    11.00000   -1.50000
AFIX   0
C4    5    0.294126    0.045069    0.385712    11.00000    0.04900    0.08042 =
         0.05485   -0.00267    0.00923   -0.00735
AFIX  23
H4A   6    0.293095    0.132343    0.349114    11.00000   -1.50000
H4B   6    0.327255    0.066627    0.438343    11.00000   -1.50000
AFIX   0
C5    5   -0.057099    0.405153    0.509630    11.00000    0.09141    0.09681 =
         0.07875    0.02229   -0.01233    0.03185
AFIX  23
H5A   6   -0.087502    0.315295    0.499106    11.00000   -1.50000
H5B   6   -0.092341    0.467457    0.545982    11.00000   -1.50000
AFIX   0
C6    5    0.089207    0.531287    0.597222    11.00000    0.07760    0.05866 =
         0.07681    0.00058    0.03362   -0.01958
AFIX  23
H6A   6    0.136834    0.509449    0.634974    11.00000   -1.50000
H6B   6    0.110475    0.571661    0.541807    11.00000   -1.50000
AFIX   0
C7    5   -0.002598    0.295304    0.675748    11.00000    0.08389    0.07764 =
         0.05964    0.02529    0.03481    0.01518
AFIX  23
H7A   6   -0.035167    0.370900    0.704742    11.00000   -1.50000
H7B   6   -0.039380    0.213328    0.664406    11.00000   -1.50000
AFIX   0
C8    5    0.244949   -0.135684    0.569622    11.00000    0.12237    0.10541 =
         0.07222    0.03530   -0.00920    0.00338
AFIX  37
H8A   6    0.228595   -0.205293    0.614220    11.00000   -1.50000
H8B   6    0.235030   -0.038809    0.591484    11.00000   -1.50000
H8C   6    0.303262   -0.147316    0.556527    11.00000   -1.50000
AFIX   0
C9    5    0.114848    0.076350    0.257570    11.00000    0.16160    0.10640 =
         0.08194   -0.00489   -0.05707    0.03756
AFIX  37
H9A   6    0.087111    0.039006    0.205509    11.00000   -1.50000
H9B   6    0.165842    0.123467    0.240124    11.00000   -1.50000
H9C   6    0.079213    0.145449    0.287034    11.00000   -1.50000
AFIX   0
C10   5    0.337599   -0.074908    0.333481    11.00000    0.09877    0.08107 =
         0.10537   -0.00655    0.01894    0.02058
AFIX  37
H10A  6    0.394947   -0.048653    0.323932    11.00000   -1.50000
H10B  6    0.310361   -0.087509    0.276861    11.00000   -1.50000
H10C  6    0.334969   -0.164404    0.366633    11.00000   -1.50000
AFIX   0
C11   5   -0.043503    0.476933    0.423741    11.00000    0.10246    0.21917 =
         0.10217    0.07802   -0.01404    0.04894
AFIX  37
H11A  6   -0.093656    0.471759    0.388736    11.00000   -1.50000
H11B  6    0.001072    0.428995    0.392480    11.00000   -1.50000
H11C  6   -0.028989    0.577227    0.433552    11.00000   -1.50000
AFIX   0
C12   5    0.036854    0.645681    0.642861    11.00000    0.13260    0.07730 =
         0.12497    0.01668    0.06231    0.01591
AFIX  37
H12A  6    0.069086    0.733174    0.649996    11.00000   -1.50000
H12B  6    0.019712    0.610676    0.700464    11.00000   -1.50000
H12C  6   -0.011595    0.666085    0.607203    11.00000   -1.50000
AFIX   0
C13   5    0.068701    0.245716    0.739965    11.00000    0.10994    0.12451 =
         0.06573    0.02595    0.00229    0.00081
AFIX  37
H13A  6    0.046541    0.232548    0.799019    11.00000   -1.50000
H13B  6    0.111630    0.318759    0.741295    11.00000   -1.50000
H13C  6    0.091808    0.155327    0.719096    11.00000   -1.50000
AFIX   0
B     7    0.212068    0.498355    0.272331    11.00000    0.06085    0.04377 =
         0.08717   -0.00625   -0.01087   -0.01205
F1    8    0.258971    0.601644    0.275448    11.00000    0.36943    0.19053 =
         0.29954   -0.08197    0.10356   -0.10886
F2    8    0.251108    0.387040    0.296386    11.00000    0.18880    0.12834 =
         0.22277    0.03370   -0.00567    0.05979
F3    8    0.153118    0.523346    0.330545    11.00000    0.18063    0.38038 =
         0.23987    0.13385    0.12325    0.07290
F4    8    0.186471    0.508683    0.196882    11.00000    0.24663    0.39080 =
         0.19581   -0.03831   -0.07681    0.13899
HKLF 4
REM  tfept rerefine try ordered BF4 group after xabs2
REM wR2 = 0.0895, GooF = S = 0.919, Restrained GooF = 0.918 for all data
REM R1 = 0.0412 for 2437 Fo > 4sig(Fo) and 0.0794 for all 3180 data
REM 214 parameters refined using 61 restraints
END
WGHT      0.0000      0.0000
REM Highest difference peak  0.642,  deepest hole -0.756,  1-sigma level  0.115
Q1    1   0.1206  0.4297  0.4986  11.00000  0.05   -0.76
Q2    1   0.1202  0.3429  0.4995  11.00000  0.05    0.64
Q3    1   0.1308 -0.0070  0.4984  11.00000  0.05    0.61
Q4    1   0.1263  0.4688  0.2568  11.00000  0.05    0.57
Q5    1   0.1318  0.6649  0.4993  11.00000  0.05    0.55
Q6    1   0.1269  0.4747  0.7414  11.00000  0.05    0.52
Q7    1   0.0544 -0.1425  0.4972  11.00000  0.05   -0.49
Q8    1   0.0450  0.1652  0.5589  11.00000  0.05    0.47
Q9    1   0.0960  0.3056  0.6377  11.00000  0.05    0.47
Q10   1   0.0954 -0.2112  0.4978  11.00000  0.05    0.46
Q11   1   0.0924  0.1907  0.4376  11.00000  0.05   -0.46
Q12   1   0.2465  0.5838  0.2531  11.00000  0.05   -0.44
Q13   1   0.0174  0.1243  0.2570  11.00000  0.05   -0.43
Q14   1   0.0162  0.5570  0.4982  11.00000  0.05   -0.43
Q15   1   0.2767  0.2937  0.6219  11.00000  0.05    0.42
Q16   1   0.3131 -0.2168  0.4996  11.00000  0.05   -0.42
Q17   1   0.4668 -0.0497  0.3413  11.00000  0.05    0.42
Q18   1  -0.0130  0.1137  0.4257  11.00000  0.05    0.42
Q19   1   0.0938  0.1773  0.4997  11.00000  0.05    0.41
Q20   1   0.2004  0.0826  0.5006  11.00000  0.05    0.41
;
_shelx_res_checksum     13198
