# Supplementary material for: trans-Carbonyl­chlorido­bis­(tri­ethyl­phosphane-κP)platinum(II) tetra­fluorido­borate
Source: IUCrdata. 2022 Jun 10;7(Pt 6):x220607. doi: 10.1107/S2414314622006071 (PMC9462037; doi:10.1107/S2414314622006071)
Supplement: Supplementary file 2 [file x-07-x220607-Isup2.hkl]

data_I                                                                          
_shelx_title ' tfept rerefine try ordered BF4 group after xabs2'                
_shelx_refln_list_code          4                                               
_shelx_F_calc_maximum      365.96                                               
_exptl_crystal_F_000      1128.00                                               
_reflns_d_resolution_high  0.8392                                               
                                                                                
loop_                                                                           
 _space_group_symop_operation_xyz                                               
 'x, y, z'                                                                      
 '-x, -y, z+1/2'                                                                
 '-x+1/2, y, z+1/2'                                                             
 'x+1/2, -y, z'                                                                 
                                                                                
_cell_length_a    16.0120                                                       
_cell_length_b     9.1710                                                       
_cell_length_c    14.9660                                                       
_cell_angle_alpha  90.000                                                       
_cell_angle_beta   90.000                                                       
_cell_angle_gamma  90.000                                                       
                                                                                
_shelx_F_squared_multiplier     1.000                                           
                                                                                
loop_                                                                           
 _refln_index_h                                                                 
 _refln_index_k                                                                 
 _refln_index_l                                                                 
 _refln_F_squared_calc                                                          
 _refln_F_squared_meas                                                          
 _refln_F_squared_sigma                                                         
 _refln_observed_status                                                         
   2   0 -17       1483.02       1449.79       267.28 o                         
   1   1 -17        788.17        935.83       235.86 o                         
   2   3 -17        947.28       1014.52       278.22 o                         
   0   0 -16       3169.97       3612.68       765.87 o                         
   4   0 -16       1549.44       1432.87       262.14 o                         
   8   0 -16       1237.29       1391.02       265.08 o                         
   1   1 -16        948.10       1777.98       475.97 o                         
   3   1 -16       1243.58       1085.56       245.34 o                         
   7   1 -16        825.34       1132.39       244.30 o                         
   0   2 -16       1213.33       1363.07       248.85 o                         
   3   2 -16        545.00        547.94       154.58 o                         
   4   2 -16        823.00        711.50       246.83 o                         
   0   3 -16       1004.77       1213.36       247.01 o                         
   4   3 -16       1286.20       1440.30       265.94 o                         
   3   4 -16        791.02       1072.25       246.50 o                         
   2   0 -15       3624.76       3717.92       481.35 o                         
   6   0 -15       1281.32        725.27       204.67 o                         
  10   0 -15       1279.60       1877.24       271.44 o                         
   1   1 -15       1729.73       2210.37       387.23 o                         
   5   1 -15       1393.68       1347.17       415.24 o                         
   9   1 -15       1019.45       1070.79       268.14 o                         
   1   2 -15        481.50        692.12       193.50 o                         
   2   2 -15       1454.13       1386.26       412.11 o                         
   6   2 -15       1196.18       1359.45       255.51 o                         
   2   3 -15       1361.64        729.28       414.67 o                         
   6   3 -15       2093.36       1778.61       500.67 o                         
   1   4 -15        813.18        966.98       417.55 o                         
   3   4 -15        731.94        690.13       241.60 o                         
   5   4 -15       1427.46       1205.43       448.35 o                         
   2   5 -15       1477.63       1392.83       459.65 o                         
   0   0 -14       8022.97       7479.75      1009.91 o                         
   2   0 -14        149.86        137.40       190.55 o                         
   4   0 -14       2523.02       2768.15       424.60 o                         
   8   0 -14       1538.19       1513.08       396.27 o                         
   0   1 -14        782.04        919.54       201.55 o                         
   1   1 -14       1830.96       1882.89       251.61 o                         
   3   1 -14       2546.41       2705.07       386.85 o                         
   5   1 -14        808.65        884.10       204.85 o                         
   7   1 -14       1533.83       2053.79       266.89 o                         
  11   1 -14       1387.19       1706.43       281.61 o                         
   0   2 -14       1581.20       1516.53       356.67 o                         
   3   2 -14       1102.87       1023.88       217.31 o                         
   4   2 -14       2327.13       2770.91       420.65 o                         
   5   2 -14        942.33        923.43       372.43 o                         
   7   2 -14       1128.87       1325.62       234.40 o                         
   8   2 -14       1505.62       1460.31       425.16 o                         
   0   3 -14       1776.98       2094.05       376.29 o                         
   4   3 -14       2699.88       2795.50       450.67 o                         
   7   3 -14        442.68        802.47       199.56 o                         
   8   3 -14       2037.60       1548.22       461.91 o                         
   1   4 -14       1095.66       1283.22       229.35 o                         
   3   4 -14       1540.01       1040.59       259.25 o                         
   5   4 -14        812.32       1312.27       369.84 o                         
   7   4 -14       1712.98       1341.67       480.19 o                         
   0   5 -14       2737.88       2438.08       465.54 o                         
   4   5 -14       1495.40       1464.44       460.36 o                         
   0   6 -14       1318.71       1382.84       261.31 o                         
   2   0 -13       9717.62      10923.52       816.11 o                         
   6   0 -13       1916.25       2354.04       401.23 o                         
  10   0 -13       2514.74       2043.84       437.20 o                         
   1   1 -13       4351.64       4655.20       483.58 o                         
   2   1 -13       1406.65       1188.90       298.58 o                         
   3   1 -13       1555.40       1920.26       359.20 o                         
   5   1 -13       2897.24       2264.15       414.76 o                         
   6   1 -13        497.98        700.80       316.30 o                         
   9   1 -13       1903.14       1699.23       272.63 o                         
   1   2 -13        948.12       1172.43       330.07 o                         
   2   2 -13       2397.65       1986.70       380.28 o                         
   3   2 -13       1485.03       1541.74       220.61 o                         
   4   2 -13        540.52        759.18       189.04 o                         
   5   2 -13       1671.37       1779.44       376.62 o                         
   6   2 -13       2979.11       2686.37       436.73 o                         
   9   2 -13       1296.28       1095.61       392.76 o                         
  10   2 -13       1327.40       1484.57       419.13 o                         
   2   3 -13       2704.25       2886.44       417.44 o                         
   3   3 -13        512.12        448.26       130.92 o                         
   5   3 -13        754.86        854.67       334.20 o                         
   6   3 -13       4271.46       4131.67       521.99 o                         
  10   3 -13       1330.69       1240.48       244.87 o                         
   1   4 -13       1741.42       2211.98       387.77 o                         
   3   4 -13       1121.49       1265.57       371.06 o                         
   5   4 -13       2785.61       2444.74       449.16 o                         
   9   4 -13       1416.97       1511.95       275.49 o                         
   2   5 -13       3163.13       3149.32       488.01 o                         
   6   5 -13       1353.05       1592.39       395.23 o                         
   1   6 -13       1276.98       1152.39       253.55 o                         
   2   6 -13       1155.00       1200.79       387.56 o                         
   1   7 -13        527.69        639.44       223.14 o                         
   0   0 -12      21757.97      17512.29      1713.29 o                         
   2   0 -12        212.69        346.30       281.70 o                         
   4   0 -12       5852.47       6030.97       541.61 o                         
   8   0 -12       3731.77       4510.87       533.58 o                         
  10   0 -12        690.05        773.07       206.73 o                         
  12   0 -12       2438.30       1889.04       460.01 o                         
   0   1 -12       2231.61       2144.05       344.75 o                         
   1   1 -12       3778.16       4368.69       433.58 o                         
   3   1 -12       5267.91       5260.58       509.77 o                         
   4   1 -12       1364.15       1302.46       305.54 o                         
   5   1 -12       1428.21       1454.57       333.43 o                         
   7   1 -12       3196.00       2504.26       422.73 o                         
   8   1 -12        601.70        841.62       186.84 o                         
   9   1 -12        804.67       1000.25       203.16 o                         
  10   1 -12        384.72        725.65       180.92 o                         
  11   1 -12       2436.73       2792.29       443.06 o                         
   0   2 -12       3527.98       3519.99       399.21 o                         
   1   2 -12       1008.85       1028.22       297.66 o                         
   3   2 -12       2271.58       2367.69       373.47 o                         
   4   2 -12       3564.84       4003.01       437.59 o                         
   5   2 -12       1657.47       1689.96       347.25 o                         
   6   2 -12        576.10        951.46       363.27 o                         
   7   2 -12       2348.66       2544.54       388.51 o                         
   8   2 -12       2379.39       2428.48       410.27 o                         
  11   2 -12        706.85        206.96       389.43 o                         
   0   3 -12       2761.14       2747.70       396.27 o                         
   1   3 -12        830.46        634.33       188.86 o                         
   3   3 -12        675.98        974.09       189.34 o                         
   4   3 -12       5591.40       5009.32       547.64 o                         
   6   3 -12        530.47        839.21       202.12 o                         
   8   3 -12       3466.95       3212.64       495.77 o                         
   1   4 -12       2373.85       2331.90       372.90 o                         
   3   4 -12       3005.22       3069.89       437.06 o                         
   5   4 -12       1547.21       1407.25       372.46 o                         
   7   4 -12       2959.09       2410.05       460.12 o                         
   9   4 -12        533.58        994.84       197.30 o                         
  11   4 -12       1404.23       1610.41       267.43 o                         
   0   5 -12       4827.39       4940.77       538.16 o                         
   4   5 -12       2764.96       2848.71       442.67 o                         
   8   5 -12       1336.54        965.32       421.00 o                         
   0   6 -12       1527.49       1688.59       424.12 o                         
   1   6 -12        949.84        950.16       371.48 o                         
   3   6 -12       1175.19       1122.25       385.12 o                         
   4   6 -12        792.13       1144.84       213.71 o                         
   7   6 -12        533.96        712.19       220.31 o                         
   3   7 -12        618.30       1153.34       221.92 o                         
   7   7 -12        692.69        819.12       229.82 o                         
   2   0 -11      15047.31      14625.86      1063.45 o                         
   4   0 -11        836.87       1017.58       161.33 o                         
   6   0 -11       7252.87       7482.99       626.54 o                         
   8   0 -11        537.52        749.20       175.63 o                         
  10   0 -11       4287.75       4047.66       514.50 o                         
  12   0 -11        928.96       1435.10       229.35 o                         
  14   0 -11       1675.95       1360.75       432.27 o                         
   1   1 -11       7781.34       7611.41       430.34 o                         
   2   1 -11       2244.25       2198.87       226.88 o                         
   3   1 -11       2483.02       2412.84       244.78 o                         
   5   1 -11       4462.01       4270.35       456.41 o                         
   6   1 -11       1329.40       1307.24       205.51 o                         
   7   1 -11       2024.00       2217.50       345.97 o                         
   9   1 -11       4083.30       4184.82       498.03 o                         
  10   1 -11        593.15        823.25       322.28 o                         
  11   1 -11        461.03       1036.01       196.62 o                         
  13   1 -11       2097.07       2238.73       455.84 o                         
   1   2 -11       1493.33       1693.05       214.34 o                         
   2   2 -11       5105.29       5192.41       349.92 o                         
   3   2 -11       2103.67       1898.23       229.05 o                         
   5   2 -11       3540.73       3063.73       401.41 o                         
   6   2 -11       3945.58       3461.61       430.49 o                         
   7   2 -11       1011.13       1084.41       292.43 o                         
   9   2 -11       2106.91       2481.58       405.25 o                         
  10   2 -11       2275.83       2070.68       422.97 o                         
  13   2 -11        568.25        778.60       145.78 o                         
   1   3 -11        575.90        892.10       280.93 o                         
   2   3 -11       6557.41       5824.87       538.43 o                         
   3   3 -11       1279.72       1064.84       185.56 o                         
   4   3 -11        772.48        836.98       181.52 o                         
   5   3 -11       1358.32       1419.35       214.69 o                         
   6   3 -11       6408.86       6368.88       614.32 o                         
   8   3 -11        534.07        836.71       182.20 o                         
   9   3 -11       1070.31       1033.93       226.08 o                         
  10   3 -11       2252.55       2094.16       411.16 o                         
   1   4 -11       3217.03       3294.72       414.02 o                         
   3   4 -11       3263.98       3277.62       421.81 o                         
   5   4 -11       5072.75       4997.84       531.56 o                         
   7   4 -11       1106.65       1508.11       514.97 o                         
   9   4 -11       2283.98       2622.01       454.03 o                         
  13   4 -11       1709.05       1752.15       412.41 o                         
   1   5 -11        482.85        674.07       170.76 o                         
   2   5 -11       5216.35       5235.66       544.97 o                         
   5   5 -11        470.17        269.36       345.55 o                         
   6   5 -11       2824.86       2791.49       434.32 o                         
  10   5 -11       1820.41       1343.36       410.87 o                         
  12   5 -11        523.61        821.29       220.82 o                         
   1   6 -11       1742.96       2123.24       386.13 o                         
   2   6 -11       1839.29       1690.88       388.09 o                         
   3   6 -11        480.24        697.92       188.80 o                         
   5   6 -11       1188.56       1106.05       226.73 o                         
   6   6 -11        791.04        936.39       205.75 o                         
   9   6 -11        830.95        674.91       655.02 o                         
   1   7 -11        865.46       1093.23       215.53 o                         
   3   7 -11        626.83        699.70       471.87 o                         
   5   7 -11        835.77        463.28       342.37 o                         
   2   8 -11       1234.28        991.80       427.66 o                         
   0   0 -10      26050.38      24965.88      2242.56 o                         
   4   0 -10       9603.19       9205.85       677.73 o                         
   6   0 -10        589.96        440.89       187.37 o                         
   8   0 -10       8743.14       9113.76       733.71 o                         
  10   0 -10       1971.94       1926.26       401.71 o                         
  12   0 -10       3370.57       3638.07       789.03 o                         
   0   1 -10       2646.12       2627.30       322.63 o                         
   1   1 -10       7389.52       7140.11       398.77 o                         
   3   1 -10       6860.23       6771.25       386.49 o                         
   4   1 -10       1286.61       1290.69       195.16 o                         
   5   1 -10       3162.26       2816.40       264.69 o                         
   6   1 -10        497.76        567.50       159.76 o                         
   7   1 -10       6786.90       7028.66       595.47 o                         
   8   1 -10       1299.22       1410.34       338.78 o                         
   9   1 -10       1609.24       1390.09       336.81 o                         
  11   1 -10       4251.10       3417.40       538.49 o                         
  15   1 -10       1488.62        817.48       436.76 o                         
   0   2 -10       6588.45       6378.04       515.24 o                         
   1   2 -10       2039.38       2083.82       213.74 o                         
   3   2 -10       4993.30       5192.83       333.22 o                         
   4   2 -10       8328.33       8163.90       455.99 o                         
   5   2 -10       2402.94       2492.96       253.70 o                         
   6   2 -10        961.95        813.47       196.05 o                         
   7   2 -10       3589.84       3258.77       410.18 o                         
   8   2 -10       3716.17       4047.66       468.39 o                         
   9   2 -10        568.73        809.48       344.93 o                         
  11   2 -10       1552.41       1944.46       388.45 o                         
  12   2 -10       1859.04       1946.24       417.44 o                         
  15   2 -10        734.36       -166.59       418.74 o                         
   0   3 -10       8627.78       8164.40       655.38 o                         
   1   3 -10        939.20        917.93       183.51 o                         
   2   3 -10       1032.74       1041.81       235.80 o                         
   3   3 -10       1772.46       1898.53       216.24 o                         
   4   3 -10      10954.12      10857.79       566.16 o                         
   5   3 -10        649.70        945.67       176.17 o                         
   6   3 -10        548.47       1043.95       283.72 o                         
   7   3 -10       1235.44       1108.40       328.07 o                         
   8   3 -10       4310.60       4384.65       491.84 o                         
  10   3 -10        602.82        829.31       180.54 o                         
  11   3 -10        801.31        734.12       222.21 o                         
  12   3 -10       2263.70       1947.55       434.47 o                         
   0   4 -10       1387.07       1359.95       298.67 o                         
   1   4 -10       3818.86       3784.27       291.51 o                         
   3   4 -10       5455.53       5211.23       521.36 o                         
   5   4 -10       2690.62       2351.93       391.69 o                         
   7   4 -10       5077.96       5892.62       576.95 o                         
   9   4 -10       1132.31        971.83       369.99 o                         
  11   4 -10       2175.39       2018.15       444.79 o                         
   0   5 -10       8093.59       7473.23       655.82 o                         
   1   5 -10        312.84        603.56       154.64 o                         
   3   5 -10        594.96        967.01       180.95 o                         
   4   5 -10       4948.04       4794.92       540.36 o                         
   7   5 -10        365.65        930.53       357.18 o                         
   8   5 -10       3283.86       3120.81       510.51 o                         
  12   5 -10       1425.08       1515.28       253.93 o                         
   0   6 -10       2174.18       2164.98       380.25 o                         
   1   6 -10       1669.35       1750.75       366.36 o                         
   3   6 -10       1818.26       1714.45       376.77 o                         
   4   6 -10       2001.34       2303.48       393.86 o                         
   7   6 -10       1504.91       1398.69       402.90 o                         
   8   6 -10        984.12        857.41       223.94 o                         
   0   7 -10        671.89        948.46       187.73 o                         
   1   7 -10       1038.52       1094.51       219.33 o                         
   3   7 -10       1193.51       1354.09       224.47 o                         
   4   7 -10        694.41       1299.78       316.54 o                         
   7   7 -10       1138.97       1039.78       237.91 o                         
   8   7 -10        544.11        197.81       349.18 o                         
   0   8 -10       1814.85       1539.33       418.86 o                         
   4   8 -10       1494.47       1885.12       403.85 o                         
   2   0  -9      20488.54      20210.20      1272.82 o                         
   4   0  -9       1783.40       1584.31       271.47 o                         
   6   0  -9      16168.95      17631.17      1161.16 o                         
   8   0  -9       1870.27       1984.38       264.93 o                         
  10   0  -9       7236.50       7251.26       648.54 o                         
  12   0  -9       1243.44       1025.96       391.28 o                         
  14   0  -9       1796.19       1441.94       400.70 o                         
   1   1  -9       9910.12      10184.81       502.96 o                         
   2   1  -9       2929.63       3284.43       235.50 o                         
   3   1  -9       7014.90       6669.25       375.13 o                         
   5   1  -9      12537.52      12095.47       594.52 o                         
   6   1  -9       3277.75       3033.14       268.05 o                         
   7   1  -9       2721.83       2830.79       253.25 o                         
   9   1  -9       6819.91       7204.62       638.46 o                         
  10   1  -9       1117.17       1259.23       219.81 o                         
  11   1  -9        792.63       1057.53       192.07 o                         
  13   1  -9       3137.40       3157.17       451.77 o                         
   1   2  -9       6487.85       6348.58       359.62 o                         
   2   2  -9      11953.43      12179.63       588.01 o                         
   3   2  -9       2209.60       2299.20       210.89 o                         
   4   2  -9        841.71        842.04       175.04 o                         
   5   2  -9       5617.71       6139.86       362.47 o                         
   6   2  -9       6277.16       7006.66       405.43 o                         
   7   2  -9       2388.43       2239.06       240.29 o                         
   8   2  -9        664.95        807.19       282.62 o                         
   9   2  -9       4080.33       4678.98       474.36 o                         
  10   2  -9       2813.60       3095.60       434.47 o                         
  11   2  -9        409.65        560.22       301.32 o                         
  13   2  -9       1283.20       1520.84       379.68 o                         
  14   2  -9       1658.72       1388.10       235.35 o                         
   1   3  -9       1080.83        943.73       184.13 o                         
   2   3  -9      17472.91      17375.52       803.81 o                         
   3   3  -9       2325.35       2247.80       216.68 o                         
   4   3  -9        610.84        761.24       143.82 o                         
   5   3  -9       1530.36       1637.13       206.34 o                         
   6   3  -9       5744.39       5619.27       377.42 o                         
   8   3  -9        864.08        992.93       130.39 o                         
   9   3  -9        949.42       1102.27       296.89 o                         
  10   3  -9       4288.73       3966.35       469.64 o                         
  13   3  -9        726.99        595.53       363.45 o                         
  14   3  -9       2146.48       1725.33       428.82 o                         
   1   4  -9       6321.45       6222.38       376.83 o                         
   2   4  -9        697.24        537.95       190.88 o                         
   3   4  -9       4439.24       4495.98       321.50 o                         
   4   4  -9        582.32        727.64       149.89 o                         
   5   4  -9       6084.74       5991.85       576.78 o                         
   7   4  -9       1750.82       1830.09       348.85 o                         
   9   4  -9       3610.78       3873.33       465.18 o                         
  11   4  -9        731.92       1053.13       343.89 o                         
  13   4  -9       2630.91       1402.05       458.07 o                         
   2   5  -9       6216.73       6538.69       574.81 o                         
   3   5  -9       1019.94        747.53       316.45 o                         
   4   5  -9        717.66        828.33       183.69 o                         
   5   5  -9        637.50        710.43       317.13 o                         
   6   5  -9       7004.97       6597.01       624.34 o                         
   8   5  -9        236.18        458.64       131.57 o                         
  10   5  -9       2754.18       2336.15       463.78 o                         
   1   6  -9       2880.93       2925.50       396.30 o                         
   2   6  -9       2094.99       2471.47       393.59 o                         
   3   6  -9        744.30        687.87       192.96 o                         
   5   6  -9       2535.83       3041.50       427.78 o                         
   6   6  -9       1749.75       1994.67       377.90 o                         
   7   6  -9        872.13        871.35       298.97 o                         
   9   6  -9       1801.04       2226.30       447.49 o                         
  10   6  -9       1165.66       1006.46       383.52 o                         
   1   7  -9       1561.70       1831.46       369.48 o                         
   2   7  -9       1021.05       1064.58       344.34 o                         
   3   7  -9        868.76        958.18       198.73 o                         
   5   7  -9       1381.39       1362.92       247.27 o                         
   6   7  -9        964.81        708.14       218.38 o                         
   7   7  -9        867.64        951.49       351.29 o                         
   9   7  -9       1422.76       1390.27       258.04 o                         
   2   8  -9       2467.10       2010.24       451.27 o                         
   6   8  -9       1479.56       1042.58       388.93 o                         
   1   9  -9        794.05       1398.15       447.43 o                         
   0   0  -8      26348.37      26402.85      2287.45 o                         
   2   0  -8        416.46        331.85       107.85 o                         
   4   0  -8      24309.61      23942.24      1476.07 o                         
   6   0  -8       2109.89       1951.86       299.03 o                         
   8   0  -8      17120.11      17449.60      1159.17 o                         
  10   0  -8       3112.14       3210.82       400.79 o                         
  12   0  -8       4367.28       3872.95       443.39 o                         
  16   0  -8       1508.53       1798.08       416.25 o                         
   0   1  -8       5881.08       6021.19       459.35 o                         
   1   1  -8      13376.62      13214.00       606.92 o                         
   2   1  -8       2285.68       2283.80       187.46 o                         
   3   1  -8      11626.79      11571.70       549.81 o                         
   4   1  -8       1298.00       1195.23       156.58 o                         
   5   1  -8       6685.58       7109.55       388.51 o                         
   6   1  -8        442.21        486.52       135.94 o                         
   7   1  -8      15292.45      14971.08       711.23 o                         
   8   1  -8       3926.11       3908.41       291.96 o                         
   9   1  -8       1402.36       1568.49       208.66 o                         
  10   1  -8        295.06        338.69       159.16 o                         
  11   1  -8       5335.65       5197.94       547.73 o                         
  12   1  -8        805.66        474.39       191.06 o                         
  15   1  -8       2254.99       1934.53       459.05 o                         
   0   2  -8      17907.04      17461.58      1108.81 o                         
   1   2  -8       6586.78       6348.31       346.59 o                         
   2   2  -8        728.50        621.28       149.65 o                         
   3   2  -8      10087.87      10009.54       493.27 o                         
   4   2  -8      16330.50      15852.81       729.19 o                         
   5   2  -8       1910.94       1903.85       198.88 o                         
   6   2  -8        701.37        738.79       177.95 o                         
   7   2  -8       4123.83       4320.97       303.37 o                         
   8   2  -8       2492.68       2558.84       251.29 o                         
   9   2  -8       2617.09       2542.43       374.81 o                         
  10   2  -8        846.90        973.34       190.79 o                         
  11   2  -8       3198.57       2050.52       446.18 o                         
  12   2  -8       3321.19       3089.09       451.44 o                         
  14   2  -8        837.60        722.65       199.26 o                         
  15   2  -8       1195.29       1034.31       340.86 o                         
   0   3  -8      21016.71      20270.90      1278.41 o                         
   1   3  -8       1651.76       1678.39       180.27 o                         
   2   3  -8        366.46        475.11       181.81 o                         
   3   3  -8       3370.09       3526.95       246.50 o                         
   4   3  -8      16035.88      16598.35       767.09 o                         
   5   3  -8        451.08        399.69       148.58 o                         
   7   3  -8       1085.02       1174.60       193.88 o                         
   8   3  -8       5141.71       5357.87       527.76 o                         
  10   3  -8        961.03        974.59       187.58 o                         
  11   3  -8       1172.29       1407.78       218.14 o                         
  12   3  -8       4113.03       2889.62       496.75 o                         
  14   3  -8       1189.30       1392.06       409.11 o                         
  16   3  -8       1166.34       1366.94       229.50 o                         
   0   4  -8        821.69        843.14       307.59 o                         
   1   4  -8       5763.10       5502.65       335.60 o                         
   2   4  -8        823.61       1427.17       309.61 o                         
   3   4  -8       9205.27       9541.51       497.14 o                         
   5   4  -8       2970.27       3392.52       265.82 o                         
   6   4  -8        472.46        587.15       180.21 o                         
   7   4  -8       6834.61       6879.42       617.24 o                         
   9   4  -8       1694.91       2004.95       340.59 o                         
  11   4  -8       3634.62       3722.88       481.59 o                         
  15   4  -8       2099.75       1157.18       442.08 o                         
   0   5  -8       9424.48       9464.10       709.81 o                         
   2   5  -8        724.05        997.39       156.90 o                         
   4   5  -8       7375.31       7408.10       630.14 o                         
   5   5  -8        778.07        819.12       184.82 o                         
   7   5  -8        950.40        902.77       185.74 o                         
   8   5  -8       6818.35       6744.08       652.11 o                         
  10   5  -8        400.20        705.76       183.84 o                         
  12   5  -8       1622.84       1464.74       247.16 o                         
   0   6  -8       1592.74       1559.13       335.12 o                         
   1   6  -8       1962.44       2061.79       342.31 o                         
   3   6  -8       2615.49       2468.44       411.16 o                         
   4   6  -8       2880.77       3264.78       424.78 o                         
   5   6  -8       1728.99       1884.88       351.89 o                         
   7   6  -8       3226.53       3718.93       469.40 o                         
   8   6  -8       2155.97       2327.41       405.28 o                         
  11   6  -8       1437.02       1368.19       247.81 o                         
  12   6  -8        645.96        620.56       210.09 o                         
   0   7  -8       1481.32       1433.79       217.40 o                         
   1   7  -8       1639.12       1835.86       367.46 o                         
   3   7  -8       2095.35       1794.06       375.43 o                         
   4   7  -8       1113.17       1293.78       217.96 o                         
   5   7  -8        930.92        950.51       204.47 o                         
   7   7  -8       1624.43       1942.61       380.66 o                         
   8   7  -8        634.52       1055.27       329.00 o                         
  11   7  -8       1068.48       1454.19       392.38 o                         
   0   8  -8       3923.55       3662.42       490.06 o                         
   4   8  -8       2190.06       2329.70       409.56 o                         
   8   8  -8       1167.97        670.27       376.80 o                         
   1   9  -8        935.09        900.60       206.31 o                         
   3   9  -8       1010.39       1145.85       365.20 o                         
   2   0  -7      29181.88      28128.25      1686.21 o                         
   4   0  -7        512.90        505.16       104.67 o                         
   6   0  -7      32310.96      31237.91      1888.27 o                         
   8   0  -7       1842.05       2077.28       313.78 o                         
  10   0  -7      10870.12      11262.17       818.97 o                         
  12   0  -7       1067.98        966.80       470.86 o                         
  14   0  -7       3039.63       3195.01       440.56 o                         
  16   0  -7        707.83        961.81       199.83 o                         
   1   1  -7      10893.37      10577.90       493.48 o                         
   2   1  -7       2285.95       2252.82       180.71 o                         
   3   1  -7      12852.12      12744.16       583.61 o                         
   4   1  -7       3122.86       2942.09       210.41 o                         
   5   1  -7      18225.00      17661.82       795.66 o                         
   6   1  -7       3037.73       3107.31       224.38 o                         
   7   1  -7       5156.07       5008.25       317.43 o                         
   9   1  -7      11724.53      11641.26       589.50 o                         
  10   1  -7       3815.79       3611.08       285.86 o                         
  11   1  -7        594.67        697.32       183.00 o                         
  13   1  -7       3588.28       3409.43       449.60 o                         
  17   1  -7       1965.66       1904.92       415.86 o                         
   1   2  -7      14398.62      13802.46       629.30 o                         
   2   2  -7      19980.18      19481.36       855.35 o                         
   3   2  -7       1594.52       1809.76       169.98 o                         
   4   2  -7        223.50        228.78        80.29 o                         
   5   2  -7       4255.20       4105.54       270.08 o                         
   6   2  -7       8366.62       8588.85       444.10 o                         
   7   2  -7       3910.80       3790.90       274.39 o                         
   8   2  -7       2315.76       2290.46       224.62 o                         
   9   2  -7       4541.55       4669.47       325.58 o                         
  10   2  -7       3279.17       2864.26       238.62 o                         
  11   2  -7       1256.09       1401.81       207.08 o                         
  12   2  -7       1244.38       1560.88       331.67 o                         
  13   2  -7       2364.34       2630.48       400.10 o                         
  14   2  -7       2687.24       2507.05       449.63 o                         
  17   2  -7        761.49        835.97       214.34 o                         
   1   3  -7       3228.32       3144.74       226.47 o                         
   2   3  -7      28987.88      28737.22      1233.52 o                         
   3   3  -7       2408.93       2215.57       205.63 o                         
   5   3  -7       2864.05       2861.29       235.92 o                         
   6   3  -7       8039.16       8654.37       462.89 o                         
   9   3  -7       1721.91       1909.29       346.80 o                         
  10   3  -7       5598.26       6083.91       551.00 o                         
  12   3  -7       1720.70       1367.83       379.59 o                         
  13   3  -7       1659.42       1816.15       250.96 o                         
  14   3  -7       3139.55       2401.64       503.65 o                         
  16   3  -7        709.86        983.12       207.17 o                         
   1   4  -7       9913.04      10234.19       508.58 o                         
   3   4  -7       6363.12       6155.82       358.04 o                         
   4   4  -7       1649.50       1571.82       203.78 o                         
   5   4  -7      12946.37      13212.16       641.23 o                         
   7   4  -7       2741.32       2519.98       255.33 o                         
   9   4  -7       5834.91       5582.32       572.44 o                         
  11   4  -7       1200.81       2453.13       439.61 o                         
  13   4  -7       4330.11       4185.77       561.82 o                         
   2   5  -7       9669.03       9252.79       494.46 o                         
   3   5  -7       2258.22       2564.31       232.59 o                         
   4   5  -7        695.32        740.58       157.76 o                         
   5   5  -7       1926.07       2025.17       232.92 o                         
   6   5  -7      11589.02      11768.11       885.97 o                         
   8   5  -7        750.37       1011.19       193.97 o                         
  10   5  -7       4842.07       3505.75       534.56 o                         
  12   5  -7        505.31        800.74       338.03 o                         
  14   5  -7        892.29        766.80       377.21 o                         
   1   6  -7       2629.88       2776.12       375.58 o                         
   2   6  -7       2776.43       2783.91       377.15 o                         
   3   6  -7       1727.84       1838.66       335.15 o                         
   4   6  -7        272.30        592.12       158.00 o                         
   5   6  -7       3480.34       3416.15       439.46 o                         
   6   6  -7       3755.02       3940.79       471.03 o                         
   7   6  -7       1420.96       1517.06       360.00 o                         
   9   6  -7       2991.48       2658.84       477.90 o                         
  10   6  -7       1513.98       1685.83       253.70 o                         
  13   6  -7        696.55        793.61       379.47 o                         
   1   7  -7       2929.81       2232.40       407.36 o                         
   2   7  -7       1290.73       1650.60       321.65 o                         
   3   7  -7       1091.13        942.25       194.51 o                         
   5   7  -7       1959.15       2251.51       379.68 o                         
   6   7  -7       1453.51       1660.85       385.30 o                         
   7   7  -7       1121.01        980.51       348.74 o                         
   9   7  -7       2128.29       2111.38       439.79 o                         
   2   8  -7       4534.54       4686.03       540.27 o                         
   6   8  -7       1348.95       1706.99       389.31 o                         
  10   8  -7       1299.87        522.73       233.93 o                         
   1   9  -7       1389.27        967.04       381.32 o                         
   3   9  -7        764.58       1012.43       199.86 o                         
   5   9  -7        854.61        861.24       208.78 o                         
   0   0  -6      48942.49      47393.13      3910.08 o                         
   2   0  -6       1417.45       1222.85       171.41 o                         
   4   0  -6      33497.78      35073.96      2076.54 o                         
   8   0  -6      34670.26      33963.61      2060.39 o                         
  10   0  -6       2564.92       2931.30       352.69 o                         
  12   0  -6       4646.35       4997.04       530.43 o                         
  16   0  -6       2684.25       3028.68       438.42 o                         
   0   1  -6       5945.80       5829.56       424.75 o                         
   1   1  -6      16390.69      15849.06       694.56 o                         
   2   1  -6       9126.57       9504.26       441.49 o                         
   3   1  -6       7531.30       7135.86       355.25 o                         
   4   1  -6       3766.77       3420.46       222.15 o                         
   5   1  -6      10060.44      10281.31       489.38 o                         
   6   1  -6        232.06        399.06       107.02 o                         
   7   1  -6      26034.24      26888.61      1166.01 o                         
   8   1  -6       6438.77       6555.19       365.14 o                         
   9   1  -6       1931.79       1606.27       213.71 o                         
  11   1  -6       7738.83       8152.66       660.61 o                         
  12   1  -6        821.91       1094.48       176.11 o                         
  13   1  -6        537.93        422.99       300.34 o                         
  15   1  -6       3218.65       2942.83       469.73 o                         
   0   2  -6      24919.48      24272.60      1463.08 o                         
   1   2  -6       3570.67       3802.29       224.12 o                         
   2   2  -6        796.27        671.90       105.24 o                         
   3   2  -6      17339.42      17658.70       778.36 o                         
   4   2  -6      17186.61      16682.74       744.11 o                         
   5   2  -6       1177.37       1326.86       154.82 o                         
   6   2  -6       1222.98       1334.00       158.00 o                         
   7   2  -6       3912.31       4130.90       274.06 o                         
   8   2  -6       3557.82       3773.90       267.79 o                         
   9   2  -6       3857.60       3783.02       275.46 o                         
  10   2  -6       2749.41       2475.39       263.86 o                         
  11   2  -6       4659.68       4732.85       499.63 o                         
  12   2  -6       5085.24       5153.85       537.42 o                         
  14   2  -6       1322.22       1601.16       222.45 o                         
  15   2  -6       1828.01       1560.49       414.17 o                         
  16   2  -6       1122.13       1317.92       367.37 o                         
   0   3  -6      27556.03      26271.46      1595.63 o                         
   1   3  -6       3817.89       3870.21       246.17 o                         
   2   3  -6        643.97        690.60       123.64 o                         
   3   3  -6       6060.72       6355.00       345.55 o                         
   4   3  -6      25499.12      24981.81      1085.09 o                         
   5   3  -6       2695.47       2912.98       222.30 o                         
   7   3  -6       1095.20       1040.53       179.91 o                         
   8   3  -6       5381.04       5663.18       392.70 o                         
   9   3  -6        437.89        703.15      2398.69 o                         
  10   3  -6       1063.86        921.17       316.72 o                         
  11   3  -6       2449.57       2713.42       399.33 o                         
  12   3  -6       7106.43       6336.81       657.78 o                         
  14   3  -6       2174.76       2709.76       431.11 o                         
  15   3  -6        784.51       1173.38       222.75 o                         
  16   3  -6       1525.20       1319.67       410.15 o                         
   1   4  -6      13557.83      13859.89       641.46 o                         
   2   4  -6       2140.76       2140.30       194.66 o                         
   3   4  -6      16774.74      17079.99       775.68 o                         
   4   4  -6         46.83        105.38       149.71 o                         
   5   4  -6       5688.00       5314.86       336.55 o                         
   7   4  -6      10890.86      11606.60       588.04 o                         
   8   4  -6       1523.65       1482.76       213.47 o                         
   9   4  -6       2688.25       3049.34       403.05 o                         
  11   4  -6       5605.84       4958.66       591.61 o                         
  15   4  -6       2768.61       1782.14       491.87 o                         
   0   5  -6      12590.97      12646.65       860.56 o                         
   1   5  -6       1460.81       1484.06       190.94 o                         
   2   5  -6        486.75        502.66       165.32 o                         
   3   5  -6         96.47        296.77       129.52 o                         
   4   5  -6      12365.41      12301.45       616.14 o                         
   5   5  -6       1750.62       1553.03       218.47 o                         
   6   5  -6       1809.28       1679.05       226.26 o                         
   7   5  -6       1702.92       1632.94       335.63 o                         
   8   5  -6      10893.11      10877.82       858.80 o                         
  12   5  -6       2357.86       2585.27       439.37 o                         
   0   6  -6       2445.99       2891.13       350.96 o                         
   1   6  -6       2004.75       2022.61       211.66 o                         
   3   6  -6       2482.25       2665.83       253.28 o                         
   4   6  -6       4394.74       4536.65       456.50 o                         
   5   6  -6       2292.00       2585.29       385.03 o                         
   6   6  -6        183.57        974.71       333.22 o                         
   7   6  -6       4912.90       5582.94       552.46 o                         
   8   6  -6       3017.31       2996.25       483.34 o                         
  11   6  -6       1791.88       1210.09       404.68 o                         
  12   6  -6       1003.04       1116.01       375.07 o                         
   0   7  -6       1421.29       1409.39       321.33 o                         
   1   7  -6       2022.86       2265.93       346.48 o                         
   3   7  -6       4201.90       3977.14       471.51 o                         
   4   7  -6       2323.11       2673.68       391.93 o                         
   5   7  -6       1015.00        966.12       337.32 o                         
   7   7  -6       1937.54       1952.99       417.67 o                         
   8   7  -6        555.85        281.46       326.08 o                         
  11   7  -6       1557.95        922.78       411.85 o                         
   0   8  -6       7501.23       8141.96       707.79 o                         
   4   8  -6       2788.71       3022.95       448.44 o                         
   8   8  -6       1722.20       1780.54       274.59 o                         
   1   9  -6       1226.15        757.07       358.19 o                         
   3   9  -6       1425.55       1252.78       386.31 o                         
   7   9  -6        770.74        617.09       144.51 o                         
   0  10  -6        797.57        893.85       215.05 o                         
   4  10  -6        668.57        826.34       192.64 o                         
   2   0  -5      46685.32      47813.04      2768.03 o                         
   4   0  -5       4283.41       4274.06       273.88 o                         
   6   0  -5      46922.00      48705.61      2853.20 o                         
   8   0  -5       3977.79       4054.23       354.77 o                         
  10   0  -5      18341.64      18530.55      1215.89 o                         
  12   0  -5       1647.34       1784.34       325.79 o                         
  14   0  -5       5003.34       5054.98       510.96 o                         
  18   0  -5       1193.73       1334.24       354.35 o                         
   1   1  -5      28742.34      27942.98      1168.30 o                         
   2   1  -5      14201.45      14242.79       622.35 o                         
   3   1  -5      15148.94      14937.08       660.55 o                         
   4   1  -5       2218.26       2258.56       166.65 o                         
   5   1  -5      21859.24      22169.07       953.40 o                         
   6   1  -5       2590.49       2713.60       199.18 o                         
   7   1  -5       6593.02       6350.36       339.10 o                         
   8   1  -5        219.84        415.35       134.40 o                         
   9   1  -5      18943.09      18051.76       822.24 o                         
  10   1  -5       3931.99       3890.49       281.61 o                         
  11   1  -5        629.42        763.64       155.89 o                         
  13   1  -5       5060.02       4952.69       501.51 o                         
  17   1  -5       2658.82       2250.09       456.38 o                         
   1   2  -5      17790.37      17756.06       768.49 o                         
   2   2  -5      30951.22      30638.15      1285.39 o                         
   3   2  -5       3299.42       3330.27       207.56 o                         
   4   2  -5        213.19        128.87        42.96 o                         
   5   2  -5       8508.98       8703.10       428.43 o                         
   6   2  -5      12426.20      12192.08       573.60 o                         
   7   2  -5       4164.57       4193.95       269.66 o                         
   8   2  -5       2690.43       2632.56       222.36 o                         
   9   2  -5       7377.98       7785.91       428.52 o                         
  10   2  -5       3704.46       3782.61       290.65 o                         
  11   2  -5       1761.68       1692.63       224.89 o                         
  12   2  -5       1726.90       1607.82       341.57 o                         
  13   2  -5       3562.17       3572.94       446.90 o                         
  14   2  -5       3021.10       3182.43       444.40 o                         
  16   2  -5        924.02        958.27       365.29 o                         
  17   2  -5       1089.42       1231.08       204.88 o                         
   1   3  -5       2975.58       2927.31       199.18 o                         
   2   3  -5      35611.61      34755.25      1459.36 o                         
   3   3  -5       3166.80       3008.53       206.01 o                         
   5   3  -5       4682.86       4676.43       279.02 o                         
   6   3  -5      13581.35      13632.80       637.60 o                         
   7   3  -5        748.91        860.73       165.55 o                         
   8   3  -5        664.26        973.79       160.98 o                         
   9   3  -5       1743.36       1962.77       223.02 o                         
  10   3  -5       9162.99       9720.67       526.66 o                         
  11   3  -5        656.82        807.19       184.22 o                         
  12   3  -5       1544.90       1246.42       368.36 o                         
  13   3  -5       1796.96       1582.52       398.89 o                         
  14   3  -5       4243.11       4537.39       553.23 o                         
  16   3  -5        978.05       1294.58       216.24 o                         
   1   4  -5      10989.35      10924.14       525.53 o                         
   3   4  -5      11614.56      11800.69       563.13 o                         
   4   4  -5       1456.55       1504.25       177.95 o                         
   5   4  -5      23291.14      23509.88      1040.82 o                         
   6   4  -5        432.47        519.43       152.47 o                         
   7   4  -5       3037.57       3143.37       258.51 o                         
   9   4  -5       6336.94       6513.83       410.78 o                         
  10   4  -5        904.64       1277.46       329.41 o                         
  11   4  -5       1911.56       1468.52       366.45 o                         
  13   4  -5       5383.61       5344.38       618.63 o                         
   1   5  -5        138.12         62.96       146.91 o                         
   2   5  -5      13698.28      13904.78       656.27 o                         
   3   5  -5       1945.46       2048.71       211.87 o                         
   4   5  -5       1126.93       1333.88       187.94 o                         
   5   5  -5       2616.16       2742.76       247.69 o                         
   6   5  -5      16909.59      16998.45       807.05 o                         
   7   5  -5        470.60        363.57       152.80 o                         
  10   5  -5       5321.71       5394.35       589.26 o                         
  12   5  -5        995.51       1235.07       343.65 o                         
  13   5  -5        301.34        509.03       173.52 o                         
  14   5  -5       1374.90       1535.20       242.82 o                         
  16   5  -5        480.64        700.56       351.89 o                         
   1   6  -5       4065.27       4104.85       291.42 o                         
   2   6  -5       4625.95       4511.26       315.17 o                         
   3   6  -5       2456.99       2474.77       240.88 o                         
   4   6  -5        280.31        312.23       149.41 o                         
   5   6  -5       4007.81       4439.53       311.49 o                         
   6   6  -5       3081.62       3553.94       441.66 o                         
   7   6  -5       1601.07       1770.67       375.04 o                         
   9   6  -5       3879.18       3821.94       516.67 o                         
  10   6  -5       2314.91       2422.51       419.43 o                         
  13   6  -5       1169.63       1233.97       228.43 o                         
   1   7  -5       5036.02       4754.73       485.54 o                         
   2   7  -5       2136.81       2604.86       366.54 o                         
   3   7  -5       1336.85        953.31       325.90 o                         
   5   7  -5       2063.07       2421.73       383.04 o                         
   6   7  -5       1637.22       1341.46       358.10 o                         
   7   7  -5       1334.00       1354.90       343.00 o                         
   8   7  -5        621.71        711.29       311.69 o                         
   9   7  -5       3314.21       3835.76       506.05 o                         
  13   7  -5        844.85        951.49       216.51 o                         
   2   8  -5       5801.40       5041.25       574.25 o                         
   5   8  -5        370.98        708.32       289.81 o                         
   6   8  -5       2335.72       1930.87       436.28 o                         
  10   8  -5       1794.85       1057.65       411.34 o                         
   1   9  -5       1670.67       1256.11       387.44 o                         
   2   9  -5        234.66        128.48        59.81 o                         
   3   9  -5       1051.78       1394.79       344.39 o                         
   5   9  -5       1259.90       1711.12       366.48 o                         
   9   9  -5        819.79        990.08       216.89 o                         
   2  10  -5        909.59        438.66       213.30 o                         
   5  10  -5        407.51        442.38       186.42 o                         
   0   0  -4     116760.70     116026.12      9342.72 o                         
   4   0  -4      31876.99      33935.75      1991.01 o                         
   6   0  -4       4682.79       4366.96       344.31 o                         
   8   0  -4      37711.54      36698.58      2192.21 o                         
  10   0  -4       6307.80       6032.25       501.62 o                         
  12   0  -4       7780.81       8372.64       655.11 o                         
  14   0  -4        680.97        720.69       305.36 o                         
  16   0  -4       4273.08       3773.90       503.05 o                         
  18   0  -4       1461.61       1934.79       370.64 o                         
   0   1  -4      11418.56      10793.28       668.75 o                         
   1   1  -4      36102.66      35743.16      1471.52 o                         
   2   1  -4      16888.77      16603.25       712.24 o                         
   3   1  -4      32440.08      31673.98      1316.49 o                         
   4   1  -4       6748.22       6365.58       317.28 o                         
   5   1  -4      12266.05      11682.08       534.80 o                         
   6   1  -4        632.20        688.17       122.54 o                         
   7   1  -4      27342.15      27219.62      1164.64 o                         
   8   1  -4       8021.40       7886.03       406.82 o                         
   9   1  -4       4179.25       4278.97       277.66 o                         
  10   1  -4        951.98        931.37       156.72 o                         
  11   1  -4      10791.73      10655.76       550.68 o                         
  13   1  -4        614.35       1031.46       166.45 o                         
  15   1  -4       4080.42       4243.56       498.09 o                         
  16   1  -4        468.13        885.02       166.33 o                         
   0   2  -4      35134.96      35023.87      2047.31 o                         
   1   2  -4      10840.57      10474.15       472.49 o                         
   2   2  -4       2620.85       2764.55       175.84 o                         
   3   2  -4      25108.44      25788.83      1088.21 o                         
   4   2  -4      37742.54      37525.69      1563.44 o                         
   5   2  -4       7085.89       6982.52       353.94 o                         
   6   2  -4       3180.59       3223.01       219.93 o                         
   7   2  -4       9639.48       9130.76       453.08 o                         
   8   2  -4       7622.04       7715.90       412.95 o                         
   9   2  -4       4209.22       4062.02       289.07 o                         
  10   2  -4       1334.83       1220.53       202.00 o                         
  11   2  -4       5017.01       4688.23       332.62 o                         
  12   2  -4       6172.91       5864.97       568.21 o                         
  13   2  -4        337.19        368.80       171.29 o                         
  14   2  -4       1550.01        920.70       375.55 o                         
  15   2  -4       2466.38       2176.12       415.86 o                         
  16   2  -4       1034.46       1146.60       204.17 o                         
   0   3  -4      29859.80      29100.04      1730.09 o                         
   1   3  -4       3168.60       2862.51       191.30 o                         
   2   3  -4       1805.41       1864.88       151.70 o                         
   3   3  -4       4810.12       4848.73       273.26 o                         
   4   3  -4      34997.91      34147.56      1439.53 o                         
   5   3  -4       1012.65       1119.57       137.67 o                         
   6   3  -4        684.76        703.65       127.56 o                         
   7   3  -4       1965.15       1974.27       192.55 o                         
   8   3  -4       9957.69      10761.00       537.95 o                         
  10   3  -4       1420.33       1205.66       201.35 o                         
  11   3  -4       2592.88       2459.90       410.84 o                         
  12   3  -4       9304.40       9157.13       791.08 o                         
  14   3  -4       1705.67       1715.20       392.23 o                         
  15   3  -4        859.89       1204.51       212.23 o                         
  16   3  -4       1761.61       1519.50       406.44 o                         
   0   4  -4       4189.70       4393.93       365.74 o                         
   1   4  -4      11736.60      11894.48       555.46 o                         
   2   4  -4       2970.27       3208.77       217.70 o                         
   3   4  -4      17520.67      17571.30       785.37 o                         
   4   4  -4       1180.83       1052.42       171.62 o                         
   5   4  -4       7721.78       7767.66       413.63 o                         
   6   4  -4        105.62        269.04       123.76 o                         
   7   4  -4      15348.20      16415.37       744.29 o                         
   8   4  -4        621.95        735.19       138.38 o                         
   9   4  -4       2268.16       2688.84       249.68 o                         
  11   4  -4       6690.32       6891.14       668.22 o                         
  15   4  -4       3294.85       3155.38       503.79 o                         
   0   5  -4      23161.59      23724.93      1468.01 o                         
   1   5  -4        867.54        501.56       152.56 o                         
   2   5  -4       1241.18       1546.52       177.09 o                         
   3   5  -4        170.76        222.04       145.99 o                         
   4   5  -4      15427.51      15160.42       715.72 o                         
   5   5  -4        836.79        740.58       156.37 o                         
   6   5  -4       1173.43       1362.36       201.02 o                         
   7   5  -4       1452.08       1731.01       213.27 o                         
   8   5  -4      12412.69      13252.71       668.46 o                         
  10   5  -4       1102.39       1040.38       314.04 o                         
  12   5  -4       2560.04       2341.32       474.45 o                         
  14   5  -4        863.09        774.17       197.18 o                         
   0   6  -4       5992.52       5346.01       478.62 o                         
   1   6  -4       3443.08       3267.37       261.04 o                         
   3   6  -4       4794.72       5188.22       331.08 o                         
   4   6  -4       4311.22       4742.96       324.89 o                         
   5   6  -4       2892.76       2924.16       270.40 o                         
   7   6  -4       5113.60       4967.46       548.24 o                         
   8   6  -4       3074.89       3292.43       450.08 o                         
   9   6  -4        867.95        941.92       209.31 o                         
  10   6  -4        332.86         71.73        84.46 o                         
  11   6  -4       2525.32       2513.15       460.48 o                         
  12   6  -4       1438.66       1187.89       399.51 o                         
  15   6  -4       1072.20       1201.80       220.13 o                         
   0   7  -4       2763.97       2505.71       379.15 o                         
   1   7  -4       3156.82       3002.11       403.52 o                         
   3   7  -4       5034.22       4517.89       495.86 o                         
   4   7  -4       2045.11       1253.08       371.77 o                         
   5   7  -4       1503.20       1135.92       345.17 o                         
   7   7  -4       2727.75       2162.36       422.40 o                         
   8   7  -4       1167.75       1029.56       406.85 o                         
   9   7  -4        955.57        752.67       354.06 o                         
  10   7  -4        468.83        423.17       174.56 o                         
  11   7  -4       2135.76       1858.54       427.69 o                         
   0   8  -4       6105.53       5638.56       565.39 o                         
   4   8  -4       4136.13       3837.69       513.72 o                         
   8   8  -4       2789.08       2648.82       474.72 o                         
  12   8  -4       1265.14        792.87       385.69 o                         
   0   9  -4        376.04        505.58       165.14 o                         
   1   9  -4       1477.08       1495.12       352.01 o                         
   3   9  -4       1502.86       1370.98       355.33 o                         
   5   9  -4        848.19        583.91       214.13 o                         
   7   9  -4       1326.72        263.03       338.33 o                         
   0  10  -4       1309.70       1014.10       226.38 o                         
   4  10  -4        959.59        723.96       218.74 o                         
   2   0  -3      66957.12      69167.18      3953.24 o                         
   4   0  -3       3470.05       3380.78       273.94 o                         
   6   0  -3      29057.23      27037.24      1615.91 o                         
   8   0  -3       3638.88       3662.60       331.37 o                         
  10   0  -3      19940.88      19803.20      1262.41 o                         
  12   0  -3       5652.24       5642.90       524.75 o                         
  14   0  -3       6213.86       5842.49       556.56 o                         
  16   0  -3        913.66        606.41       200.51 o                         
  18   0  -3       1889.71       1664.48       387.53 o                         
   1   1  -3      40249.99      39539.15      1614.57 o                         
   2   1  -3      22831.64      23837.89       987.34 o                         
   3   1  -3      16160.34      16600.72       704.55 o                         
   4   1  -3        134.74        236.45        82.35 o                         
   5   1  -3      34393.22      33568.55      1398.27 o                         
   6   1  -3       4194.74       3927.02       230.00 o                         
   7   1  -3       7552.56       7730.94       386.52 o                         
   9   1  -3      17190.96      17270.64       780.20 o                         
  10   1  -3       2821.73       2948.18       239.13 o                         
  11   1  -3       2099.79       2291.56       219.24 o                         
  12   1  -3        938.00       1250.49       161.45 o                         
  13   1  -3       8693.75       9133.67       734.93 o                         
  14   1  -3        698.86        780.50       189.07 o                         
  17   1  -3       2748.42       2589.55       443.74 o                         
   1   2  -3      12301.86      12443.88       543.21 o                         
   2   2  -3      40091.75      39824.14      1636.83 o                         
   3   2  -3       6591.59       6697.46       324.12 o                         
   4   2  -3       2674.27       2758.19       183.87 o                         
   5   2  -3      10377.63      10169.33       474.69 o                         
   6   2  -3      24924.28      25190.80      1080.09 o                         
   7   2  -3       6464.58       6398.16       349.78 o                         
   8   2  -3       1875.42       1652.98       188.06 o                         
   9   2  -3      14897.18      14950.04       707.01 o                         
  10   2  -3       9240.45       9402.05       505.34 o                         
  11   2  -3       1230.03       1151.71       195.43 o                         
  12   2  -3        895.73       1101.26       174.17 o                         
  13   2  -3       2807.10       2623.58       406.88 o                         
  14   2  -3       3323.98       2701.32       446.27 o                         
  16   2  -3       1004.61       1093.09       210.17 o                         
  17   2  -3       1705.56       1693.26       390.00 o                         
  18   2  -3        424.70        648.54       179.97 o                         
   1   3  -3       2374.48       2502.74       172.51 o                         
   2   3  -3      36655.63      37358.06      1552.85 o                         
   3   3  -3       8630.92       8600.75       419.37 o                         
   4   3  -3       2621.59       2348.22       182.29 o                         
   5   3  -3       6874.07       6917.36       362.89 o                         
   6   3  -3      25040.02      24555.19      1072.25 o                         
   7   3  -3         63.25        227.74       113.05 o                         
   8   3  -3       2532.99       2499.41       226.29 o                         
   9   3  -3       2459.29       2418.70       235.44 o                         
  10   3  -3      11034.44       9908.38       545.18 o                         
  11   3  -3        500.47        959.43       169.51 o                         
  12   3  -3        760.10        960.44       222.24 o                         
  13   3  -3       1939.14       2391.26       379.27 o                         
  14   3  -3       4276.15       2967.24       516.28 o                         
  16   3  -3       1201.98        837.55       376.29 o                         
   1   4  -3      13989.32      13637.06       620.18 o                         
   2   4  -3        744.23        932.97       136.12 o                         
   3   4  -3      14311.40      14384.32       657.72 o                         
   4   4  -3        265.97        409.17       109.96 o                         
   5   4  -3      26103.24      26061.43      1131.37 o                         
   6   4  -3       1113.56       1192.41       176.70 o                         
   7   4  -3       4631.50       5112.29       320.26 o                         
   8   4  -3        434.47        411.79       102.65 o                         
   9   4  -3       8672.59       8381.77       479.30 o                         
  11   4  -3       1625.89       1566.53       365.35 o                         
  13   4  -3       5765.23       5425.86       626.57 o                         
  17   4  -3       1926.62       1513.58       449.99 o                         
   1   5  -3        494.17        347.10       138.71 o                         
   2   5  -3      23809.05      23060.93      1012.79 o                         
   3   5  -3       1381.27       1406.80       179.38 o                         
   4   5  -3       1365.36       1271.96       180.98 o                         
   5   5  -3       2361.38       2246.37       224.92 o                         
   6   5  -3      14879.96      15124.83       719.14 o                         
   7   5  -3        294.54        339.58       148.40 o                         
   8   5  -3       1288.85       1351.18       216.66 o                         
  10   5  -3       7374.55       6924.58       691.47 o                         
  11   5  -3        607.71        535.72       307.32 o                         
  12   5  -3       1928.35       1891.15       420.14 o                         
  13   5  -3        584.70       1183.19       201.14 o                         
  14   5  -3       2331.08       1865.77       442.53 o                         
  16   5  -3        528.82        449.63       210.41 o                         
   1   6  -3       9858.68       9822.97       500.55 o                         
   2   6  -3       6666.70       7018.19       404.86 o                         
   3   6  -3       1643.46       1695.34       208.42 o                         
   5   6  -3       3512.46       3793.40       291.36 o                         
   6   6  -3       3588.32       3851.81       312.94 o                         
   7   6  -3       2858.78       2655.81       427.90 o                         
   9   6  -3       4998.68       5465.99       584.89 o                         
  10   6  -3       2360.57       2310.14       418.83 o                         
  13   6  -3       1621.43       1373.77       417.23 o                         
  14   6  -3       1059.39        488.19       372.67 o                         
   1   7  -3       6072.38       6316.77       388.36 o                         
   2   7  -3       2115.22       2300.98       240.02 o                         
   3   7  -3       2203.43       2006.71       358.90 o                         
   5   7  -3       2650.70       2688.75       396.89 o                         
   6   7  -3       3022.52       2635.36       446.12 o                         
   7   7  -3       1998.21       1776.38       402.81 o                         
   9   7  -3       3742.96       2844.73       518.21 o                         
  10   7  -3        427.25        693.43       189.60 o                         
  12   7  -3        260.05        470.65       164.78 o                         
  13   7  -3       1134.11        964.42       387.47 o                         
   2   8  -3       5899.47       5584.70       553.92 o                         
   6   8  -3       3498.67       2784.32       482.45 o                         
   8   8  -3        455.68        364.79       187.70 o                         
  10   8  -3       2302.33       1725.84       455.96 o                         
   1   9  -3       1093.45       1135.15       204.20 o                         
   3   9  -3       1642.27       1484.90       372.61 o                         
   5   9  -3       2152.07       2075.70       424.99 o                         
   9   9  -3       1176.89       1163.30       349.39 o                         
   1  10  -3        141.28        404.83       136.12 o                         
   2  10  -3       1263.03       1012.88       389.52 o                         
   5  10  -3        513.28        259.23       109.81 o                         
   6  10  -3        881.43        602.13       204.14 o                         
   0   0  -2     118066.81     118601.39      9520.64 o                         
   2   0  -2      27959.25      29777.89      1718.41 o                         
   4   0  -2      29936.84      28866.98      1686.06 o                         
   6   0  -2        904.26        897.06       166.47 o                         
   8   0  -2      28731.88      28672.47      1724.38 o                         
  10   0  -2       7322.63       6865.48       529.78 o                         
  12   0  -2      12157.57      10951.04       800.95 o                         
  14   0  -2       2619.57       2014.02       382.30 o                         
  16   0  -2       4701.02       5937.95       493.66 o                         
  18   0  -2        911.33        978.66       366.57 o                         
   0   1  -2      45773.08      49728.48      2323.13 o                         
   1   1  -2      31562.36      33321.43      1356.77 o                         
   2   1  -2       3010.54       3392.64       173.28 o                         
   3   1  -2      25589.34      25279.39      1045.55 o                         
   4   1  -2       1403.19       1451.69       121.97 o                         
   5   1  -2      12591.52      12675.22       572.52 o                         
   6   1  -2       3017.31       3329.02       203.57 o                         
   7   1  -2      22378.41      21592.59       934.82 o                         
   8   1  -2       7076.69       7267.94       374.75 o                         
   9   1  -2       6519.42       6161.80       346.45 o                         
  10   1  -2       4107.19       4302.87       282.12 o                         
  11   1  -2      16918.53      16976.15       797.80 o                         
  12   1  -2        871.40        999.35       184.40 o                         
  13   1  -2        696.07        647.29       294.21 o                         
  15   1  -2       4896.26       3962.01       505.31 o                         
  16   1  -2       1303.18       1458.35       211.04 o                         
   0   2  -2      34767.82      36600.21      2120.95 o                         
   1   2  -2       4506.02       5167.86       248.29 o                         
   2   2  -2       8919.33       9003.05       406.88 o                         
   3   2  -2      26285.81      25992.79      1085.65 o                         
   4   2  -2      49120.41      49995.25      2052.87 o                         
   5   2  -2      14658.97      14807.88       653.95 o                         
   6   2  -2       5169.00       5124.66       287.05 o                         
   7   2  -2      13160.19      13116.17       609.74 o                         
   8   2  -2      14220.70      14497.08       673.00 o                         
   9   2  -2       1854.60       2031.77       202.95 o                         
  10   2  -2        507.19        564.80       168.53 o                         
  11   2  -2       4740.91       4791.77       329.92 o                         
  12   2  -2       8509.23       9419.03       524.22 o                         
  13   2  -2        502.88        610.84       161.99 o                         
  14   2  -2       1327.51       1408.08       332.53 o                         
  15   2  -2       2456.51       2757.72       405.63 o                         
  16   2  -2        550.30        846.41       184.13 o                         
   0   3  -2      20826.21      21342.73      1280.91 o                         
   1   3  -2       2586.24       2572.07       175.60 o                         
   2   3  -2       6864.17       6750.47       332.77 o                         
   3   3  -2       8647.56       8901.98       421.03 o                         
   4   3  -2      46986.66      44745.92      1855.39 o                         
   5   3  -2       3034.13       3044.77       213.30 o                         
   6   3  -2       5444.40       5039.08       297.10 o                         
   7   3  -2       6772.23       7250.60       390.32 o                         
   8   3  -2      21571.80      21658.38       978.52 o                         
   9   3  -2        496.72        892.34       154.46 o                         
  10   3  -2        647.12        439.26       183.30 o                         
  11   3  -2       2265.86       2089.56       249.71 o                         
  12   3  -2       6747.26       5304.13       584.39 o                         
  14   3  -2       1425.04       1565.64       376.53 o                         
  15   3  -2       1044.85       1480.17       206.73 o                         
  16   3  -2       1932.93       2103.74       402.63 o                         
  18   3  -2        634.08        393.74       357.03 o                         
   0   4  -2       2533.99       2716.78       271.06 o                         
   1   4  -2      11105.16      10668.13       500.67 o                         
   3   4  -2      21168.27      19792.88       867.66 o                         
   4   4  -2        330.43        459.98       121.59 o                         
   5   4  -2      10635.54      11107.35       533.67 o                         
   6   4  -2        454.63        328.16       142.45 o                         
   7   4  -2      22988.54      22242.47      1000.34 o                         
   8   4  -2        783.08        879.11       175.60 o                         
   9   4  -2       3292.00       3286.51       271.50 o                         
  10   4  -2        851.05       1016.42       174.11 o                         
  11   4  -2       7804.13       7548.30       698.21 o                         
  12   4  -2        341.09        361.79       193.08 o                         
  13   4  -2        454.70        767.95       182.56 o                         
  15   4  -2       4009.34       3429.74       550.50 o                         
   0   5  -2      39822.96      37152.82      2215.57 o                         
   1   5  -2        732.30        827.83       148.49 o                         
   2   5  -2       1281.27       1274.51       166.68 o                         
   3   5  -2       2773.89       2908.43       221.35 o                         
   4   5  -2      18449.22      18893.59       851.58 o                         
   5   5  -2        458.33        432.80       137.76 o                         
   7   5  -2        940.35       1062.20       178.37 o                         
   8   5  -2      10049.01      10418.77       560.31 o                         
   9   5  -2        677.78        990.58       177.38 o                         
  10   5  -2       2461.71       2025.58       400.61 o                         
  11   5  -2        448.81        923.46       176.31 o                         
  12   5  -2       4259.46       3340.11       505.82 o                         
  14   5  -2       1137.98        339.64       424.72 o                         
  16   5  -2       1827.11       1472.92       424.60 o                         
   0   6  -2      13025.23      13806.86       925.60 o                         
   1   6  -2       6419.01       6715.66       378.55 o                         
   2   6  -2        172.05        216.27       265.71 o                         
   3   6  -2       7082.20       7421.15       411.94 o                         
   4   6  -2       5199.01       5165.95       339.88 o                         
   5   6  -2       1699.48       1980.87       219.66 o                         
   7   6  -2       3967.38       3742.03       311.49 o                         
   8   6  -2       2640.80       2145.03       409.17 o                         
   9   6  -2       1329.57       1233.97       335.21 o                         
  10   6  -2        517.61        605.08       194.78 o                         
  11   6  -2       3608.61       3286.54       518.93 o                         
  12   6  -2       1736.98       1388.85       412.53 o                         
  15   6  -2       1220.10       1246.93       377.93 o                         
   0   7  -2       1639.70       1430.41       307.89 o                         
   1   7  -2       4361.56       4474.16       318.53 o                         
   2   7  -2        709.03        833.36       165.88 o                         
   3   7  -2       4878.98       4821.59       337.35 o                         
   4   7  -2       2018.08       2065.80       357.12 o                         
   5   7  -2       2149.68       2158.41       345.55 o                         
   7   7  -2       2963.27       2821.45       435.60 o                         
   8   7  -2       2006.64       2391.83       404.06 o                         
   9   7  -2        901.45        845.66       204.20 o                         
  11   7  -2       2476.52       2010.75       465.45 o                         
  12   7  -2        372.00        432.54       186.63 o                         
   0   8  -2       5534.77       4751.94       514.38 o                         
   4   8  -2       4894.33       4147.10       527.99 o                         
   8   8  -2       3615.50       2489.48       516.10 o                         
  12   8  -2       1360.46       1016.77       385.24 o                         
   1   9  -2       1496.19       1304.63       357.39 o                         
   3   9  -2       1537.16       1778.46       363.39 o                         
   5   9  -2       1002.10       1496.40       347.10 o                         
   7   9  -2       2324.90       1478.33       429.45 o                         
   0  10  -2       1155.61       1271.42       385.24 o                         
   4  10  -2       1511.60        998.08       372.16 o                         
   2   0  -1     133929.38     135010.84      8750.81 o                         
   4   0  -1       8185.71       9466.83       586.26 o                         
   6   0  -1      37867.72      39130.57      2282.85 o                         
   8   0  -1       1218.74       1117.25       193.02 o                         
  10   0  -1      23996.60      25431.80      1566.59 o                         
  12   0  -1       8546.57       8179.92       650.74 o                         
  14   0  -1       7652.94       8086.19       658.02 o                         
  16   0  -1       1065.73       1285.96       199.35 o                         
  18   0  -1       1969.87       1508.71       420.29 o                         
   1   1  -1      63113.07      64966.73      2618.95 o                         
   2   1  -1      15750.80      14911.09       623.42 o                         
   3   1  -1      12442.23      12940.95       554.39 o                         
   4   1  -1       4587.40       4817.63       239.49 o                         
   5   1  -1      31349.22      31752.64      1318.78 o                         
   6   1  -1       2450.88       2261.11       163.23 o                         
   7   1  -1      11373.21      11930.66       545.50 o                         
   8   1  -1        616.11        700.12       132.35 o                         
   9   1  -1      19076.60      19236.35       857.23 o                         
  10   1  -1       2311.95       2399.38       214.01 o                         
  11   1  -1       2210.39       2788.25       230.33 o                         
  12   1  -1       1128.16       1056.94       183.81 o                         
  13   1  -1      10345.24       9181.42       757.46 o                         
  14   1  -1       1374.17       1515.78       200.87 o                         
  17   1  -1       2942.60       2497.51       419.19 o                         
  18   1  -1        826.21       1246.60       189.78 o                         
   1   2  -1      11850.86      11696.91       503.76 o                         
   2   2  -1      31838.13      31338.65      1290.24 o                         
   3   2  -1      11874.34      11745.13       516.01 o                         
   4   2  -1       2380.03       2328.45       159.67 o                         
   5   2  -1      17261.69      16708.99       734.27 o                         
   6   2  -1      19296.86      20135.31       874.29 o                         
   7   2  -1       9424.18       9900.11       478.20 o                         
   8   2  -1       2355.41       2171.46       189.04 o                         
   9   2  -1      13321.21      13106.36       739.18 o                         
  10   2  -1      11610.02      11438.61       574.84 o                         
  11   2  -1        252.63        692.57       140.94 o                         
  12   2  -1        373.99        541.88       186.48 o                         
  13   2  -1       2010.64       1928.17       346.95 o                         
  14   2  -1       3200.17       2938.22       439.79 o                         
  15   2  -1        363.25       1135.27       268.71 o                         
  16   2  -1       1382.80       1274.75       408.90 o                         
  17   2  -1       2266.95       2129.69       402.90 o                         
   1   3  -1       1665.12       1729.97       139.75 o                         
   2   3  -1      34904.89      33533.09      1394.61 o                         
   3   3  -1      11348.55      12063.10       542.53 o                         
   5   3  -1       8254.43       9124.43       439.85 o                         
   6   3  -1      45936.67      43739.69      1837.97 o                         
   7   3  -1        174.49        115.73       120.96 o                         
   8   3  -1       5959.69       5885.24       348.11 o                         
   9   3  -1       4629.80       4750.66       315.17 o                         
  10   3  -1      10633.58      10163.38       544.70 o                         
  11   3  -1        435.32        692.62       151.37 o                         
  12   3  -1        192.01        434.68       147.24 o                         
  13   3  -1       1654.78       1801.59       360.92 o                         
  14   3  -1       3645.15       3290.26       488.04 o                         
  16   3  -1       1081.18       1423.95       372.43 o                         
  17   3  -1        373.79        102.53       488.78 o                         
  18   3  -1        889.45        533.97       380.48 o                         
   1   4  -1      12592.94      12273.30       557.75 o                         
   2   4  -1       1295.92       1423.30       146.26 o                         
   3   4  -1      17431.41      17226.16       764.33 o                         
   4   4  -1       1319.30       1013.21       151.02 o                         
   5   4  -1      31166.76      30346.26      1302.07 o                         
   6   4  -1        694.31        709.39       136.93 o                         
   7   4  -1       3590.55       3524.72       266.95 o                         
   8   4  -1       1017.40       1113.42       169.18 o                         
   9   4  -1      10398.18      10310.68       552.58 o                         
  11   4  -1       3027.87       2944.38       420.68 o                         
  13   4  -1       7339.07       6045.45       734.66 o                         
  17   4  -1       1974.80       1370.36       438.45 o                         
   1   5  -1        759.99        663.37       141.59 o                         
   2   5  -1      29043.23      29323.92      1255.31 o                         
   3   5  -1       1539.35       1631.81       179.79 o                         
   4   5  -1        169.16        158.54       112.61 o                         
   5   5  -1       3127.74       2905.08       238.53 o                         
   6   5  -1      12474.48      12367.42       614.11 o                         
   8   5  -1        303.10        498.03       141.15 o                         
  10   5  -1       7145.35       6924.11       662.69 o                         
  11   5  -1       1103.33       1326.57       210.38 o                         
  12   5  -1       3109.03       3277.80       487.09 o                         
  13   5  -1        898.43        863.68       491.64 o                         
  14   5  -1       2814.99       2648.23       459.92 o                         
   1   6  -1      11987.25      11974.09       584.21 o                         
   2   6  -1      11987.03      11785.97       579.33 o                         
   3   6  -1       1084.56       1132.33       191.09 o                         
   4   6  -1        466.48        694.35       142.31 o                         
   5   6  -1       4614.65       4698.90       321.74 o                         
   6   6  -1       1598.93       1674.95       215.76 o                         
   7   6  -1       2606.61       2672.81       270.58 o                         
   9   6  -1       4318.41       4359.77       515.42 o                         
  10   6  -1       2559.54       2496.26       446.48 o                         
  12   6  -1        641.86        396.95       346.09 o                         
  13   6  -1       2065.55       1725.78       420.97 o                         
  14   6  -1       1170.09        926.25       228.93 o                         
   1   7  -1       5508.52       5305.35       348.82 o                         
   2   7  -1       2163.41       2214.68       234.05 o                         
   3   7  -1       2053.62       2073.56       238.95 o                         
   4   7  -1       1491.34       1674.50       328.04 o                         
   5   7  -1       2553.12       2728.76       404.39 o                         
   6   7  -1       2242.19       1663.62       393.15 o                         
   7   7  -1       2523.73       1748.22       406.50 o                         
   9   7  -1       4263.23       4154.20       522.73 o                         
  10   7  -1       1320.27        768.46       267.19 o                         
  13   7  -1       1089.13       1178.02       369.04 o                         
   2   8  -1       4816.66       5094.64       512.09 o                         
   6   8  -1       6380.52       6448.08       650.62 o                         
   8   8  -1        652.34        874.29       193.20 o                         
  10   8  -1       2167.33       2532.20       428.49 o                         
   1   9  -1       1210.08        160.35       441.40 o                         
   3   9  -1       2151.64       3015.19       562.57 o                         
   5   9  -1       2669.53       2637.97       467.71 o                         
   6   9  -1        310.96        434.80       159.58 o                         
   9   9  -1       1435.43       1142.97       239.01 o                         
   2  10  -1       1394.25       1206.11       223.97 o                         
   6  10  -1        860.21        690.45       187.73 o                         
   2   0   0        472.77        647.50        80.98 o                         
   4   0   0      13539.42      13760.22       824.08 o                         
   6   0   0         63.64        -44.41       232.14 o                         
   8   0   0      31497.89      33474.62      1989.70 o                         
  10   0   0       6878.48       7240.41       571.13 o                         
  12   0   0      14386.49      15552.41      1053.46 o                         
  14   0   0       2535.08       2639.46       411.52 o                         
  16   0   0       4503.58       4404.96       520.09 o                         
  18   0   0        809.69       -256.76       600.68 o                         
   0   1   0       4166.37       3549.12       232.02 o                         
   1   1   0      33220.72      36216.75      1469.14 o                         
   2   1   0        107.01        121.85        38.68 o                         
   3   1   0      43713.23      43937.68      1789.28 o                         
   4   1   0      17086.47      17286.75       734.21 o                         
   5   1   0       8462.72       9077.22       414.20 o                         
   6   1   0       4554.59       4593.58       252.27 o                         
   7   1   0      28360.70      27573.97      1170.67 o                         
   8   1   0       5157.97       5027.90       285.00 o                         
   9   1   0       6482.70       6669.43       359.35 o                         
  10   1   0       5672.37       6121.94       343.95 o                         
  11   1   0      17559.19      17667.65       823.57 o                         
  12   1   0        526.46        769.14       119.06 o                         
  13   1   0        820.66        806.30       206.10 o                         
  14   1   0         28.26        509.18       331.28 o                         
  15   1   0       5325.14       5214.74       540.18 o                         
  16   1   0       2142.37       2085.66       265.38 o                         
  17   1   0         11.85        225.42       371.24 o                         
  18   1   0         93.60        163.53       452.37 o                         
  19   1   0       1531.30       1525.18       234.34 o                         
   0   2   0        537.45        463.39       107.41 o                         
   1   2   0       4488.44       4629.28       226.17 o                         
   2   2   0       2956.93       3178.45       178.93 o                         
   3   2   0      38436.62      39174.45      1610.53 o                         
   4   2   0      29696.58      27819.59      1167.46 o                         
   5   2   0      12815.49      12418.85       561.23 o                         
   6   2   0       9120.63       8789.46       424.01 o                         
   7   2   0      13725.52      12750.58       596.81 o                         
   8   2   0      15992.59      15650.60       726.57 o                         
   9   2   0        342.05        306.19       102.89 o                         
  10   2   0        183.07        296.95       102.71 o                         
  11   2   0       6156.79       6399.80       528.38 o                         
  12   2   0       6765.60       6589.67       410.84 o                         
  13   2   0        785.56       1529.79       322.75 o                         
  14   2   0       1451.24       1558.80       253.52 o                         
  15   2   0       2388.08       2357.67       276.05 o                         
  16   2   0        752.27        908.66       229.56 o                         
  17   2   0        154.02        -41.92       434.20 o                         
  18   2   0        749.03        888.74       252.15 o                         
   0   3   0      12579.50      11703.78       736.32 o                         
   1   3   0       7113.16       6804.60       330.36 o                         
   2   3   0        933.36        846.17       114.51 o                         
   3   3   0      11436.12      11066.24       506.98 o                         
   4   3   0      76218.67      76364.84      3116.89 o                         
   5   3   0       3584.48       3728.98       236.22 o                         
   6   3   0       5727.51       5883.88       344.01 o                         
   7   3   0       4666.11       4277.01       272.16 o                         
   8   3   0      17689.45      17360.06       807.73 o                         
   9   3   0         30.79        -84.49       300.84 o                         
  10   3   0        610.15        769.50       173.25 o                         
  11   3   0       1341.36       1424.34       154.94 o                         
  12   3   0       6789.74       7081.19       635.04 o                         
  13   3   0        197.50        282.83       380.69 o                         
  14   3   0        996.92       1100.22       138.08 o                         
  15   3   0        982.35        609.98       157.53 o                         
  16   3   0       1609.78       1646.14       280.66 o                         
  17   3   0          2.19         30.20       373.38 o                         
  18   3   0        822.53        895.90       134.79 o                         
   0   4   0        135.45       -253.76       261.63 o                         
   1   4   0       9950.04       9478.63       448.32 o                         
   2   4   0        254.51        414.40        77.77 o                         
   3   4   0      23721.14      23557.80      1020.49 o                         
   4   4   0       2215.03       2455.00       204.94 o                         
   5   4   0      14409.09      15395.71       701.81 o                         
   6   4   0       1172.04        835.53       163.06 o                         
   7   4   0      22537.35      22139.19       996.23 o                         
   8   4   0         71.85        -86.69       309.17 o                         
   9   4   0       4859.79       4610.85       328.22 o                         
  10   4   0       2952.18       2592.22       259.85 o                         
  11   4   0       6565.59       6663.19       606.83 o                         
  12   4   0         51.23       -282.38       408.70 o                         
  13   4   0        535.20        679.57       215.64 o                         
  14   4   0         14.24        -38.56       407.57 o                         
  15   4   0       4233.55       4294.46       372.13 o                         
  16   4   0        140.90        163.89       446.06 o                         
  17   4   0         40.36       -247.07       438.54 o                         
   0   5   0      40053.50      39005.32      2319.59 o                         
   1   5   0       1475.00       1609.69       169.30 o                         
   2   5   0         34.29        153.96        71.73 o                         
   3   5   0       2725.28       2770.41       213.50 o                         
   4   5   0      12906.81      13309.49       632.07 o                         
   5   5   0        441.57        453.05       111.30 o                         
   6   5   0        759.93        714.83       117.75 o                         
   7   5   0        629.43        613.70       177.74 o                         
   8   5   0       9933.54       9382.20       524.96 o                         
   9   5   0       1443.54       1356.09       210.65 o                         
  10   5   0       1315.33       1157.62       239.84 o                         
  11   5   0        454.54         50.30       426.21 o                         
  12   5   0       4582.52       4165.14       367.64 o                         
  14   5   0       1794.22       1802.92       281.05 o                         
  15   5   0        220.71        -39.15       436.19 o                         
  16   5   0       2038.54       1726.08       297.40 o                         
   0   6   0      13639.61      13308.57       936.63 o                         
   1   6   0       8323.79       8715.14       450.91 o                         
   2   6   0          0.72        -36.57       267.79 o                         
   3   6   0       6935.14       6990.93       398.20 o                         
   4   6   0       3898.63       3558.10       277.69 o                         
   5   6   0        589.30        708.47       170.79 o                         
   6   6   0        107.63        -99.32       354.38 o                         
   7   6   0       3897.23       4107.80       315.98 o                         
   8   6   0       1949.50       1861.22       245.79 o                         
   9   6   0        997.99        660.19       141.21 o                         
  10   6   0        881.83        862.90       229.71 o                         
  11   6   0       4253.32       4005.12       517.77 o                         
  12   6   0       2450.32       2137.95       298.32 o                         
  13   6   0          2.39        426.32       380.37 o                         
  14   6   0        258.38        437.12       389.28 o                         
  15   6   0       1342.67       1547.15       251.26 o                         
   0   7   0       3963.26       3860.05       464.29 o                         
   1   7   0       3770.88       3879.19       293.92 o                         
   2   7   0        682.69        609.15       181.28 o                         
   3   7   0       3706.75       4309.26       303.79 o                         
   4   7   0       2206.13       1935.06       231.34 o                         
   5   7   0       2475.00       2513.44       267.76 o                         
   6   7   0        459.25        654.10       114.78 o                         
   7   7   0       2859.45       3119.89       312.35 o                         
   8   7   0       1969.42       2326.31       275.90 o                         
   9   7   0        725.96       1018.97       131.28 o                         
  10   7   0         65.50        407.71       364.28 o                         
  11   7   0       2861.31       2784.29       441.37 o                         
  12   7   0        778.57       1017.61       142.69 o                         
  13   7   0        216.13       -472.34       472.34 o                         
  14   7   0        283.19        442.05       392.05 o                         
   0   8   0       3999.50       4257.54       488.99 o                         
   1   8   0         27.72       -384.65       384.65 o                         
   2   8   0        105.90        337.91       315.86 o                         
   3   8   0        187.03       -278.88       403.23 o                         
   4   8   0       7190.51       7633.88       480.84 o                         
   5   8   0          0.12       -223.40       370.97 o                         
   6   8   0        172.31        545.95       355.13 o                         
   7   8   0        114.34        150.60       406.64 o                         
   8   8   0       4552.93       3960.41       381.61 o                         
   9   8   0          4.55       -452.96       452.96 o                         
  10   8   0        412.57        -35.58       426.09 o                         
  11   8   0         78.95       -236.84       423.17 o                         
  12   8   0       1060.80       1118.80       208.75 o                         
  13   8   0          0.93        235.38       377.60 o                         
   0   9   0        378.95        621.16       184.73 o                         
   1   9   0       1473.88       1778.75       350.73 o                         
   2   9   0          1.81        182.20       396.92 o                         
   3   9   0       1722.32       1910.09       365.09 o                         
   4   9   0         61.17       -227.77       392.97 o                         
   5   9   0       1248.65       1521.13       241.60 o                         
   6   9   0          0.54        404.30       368.47 o                         
   7   9   0       2944.91       2768.30       332.50 o                         
   8   9   0        397.66        454.89       222.69 o                         
   9   9   0        115.90       -470.77       470.77 o                         
  10   9   0          5.95         31.93       363.18 o                         
   0  10   0       1262.92       2022.46       301.50 o                         
   1  10   0        219.11        780.47       193.20 o                         
   2  10   0         63.91       -233.99       404.53 o                         
   3  10   0        331.10        338.30       215.44 o                         
   4  10   0       1277.11       1510.43       244.06 o                         
   5  10   0        121.45       -303.64       469.64 o                         
   6  10   0        101.98        219.93       366.48 o                         
   7  10   0        300.62        415.86       377.45 o                         
   2   0   1     130286.22     131163.61      7444.88 o                         
   4   0   1       9948.86      11279.36       688.61 o                         
   6   0   1      33909.26      35180.30      2060.48 o                         
   8   0   1       1021.79        953.37       181.37 o                         
  10   0   1      24492.35      26062.95      1600.27 o                         
  12   0   1       8425.63       8983.46       669.53 o                         
  14   0   1       7231.30       7253.31       627.13 o                         
  16   0   1       1165.99       1506.89       201.02 o                         
  18   0   1       1833.45       1201.59       364.34 o                         
   1   1   1      66338.74      68360.08      2754.39 o                         
   2   1   1      15054.39      14609.54       611.32 o                         
   3   1   1      10343.88      10679.36       462.24 o                         
   4   1   1       4288.46       4145.22       218.83 o                         
   5   1   1      30150.48      29818.32      1247.70 o                         
   6   1   1       2311.03       2170.09       162.55 o                         
   7   1   1      11195.44      11456.77       532.57 o                         
   8   1   1        651.71        662.54       136.63 o                         
   9   1   1      19163.81      18280.54       825.83 o                         
  10   1   1       2195.48       2181.42       208.27 o                         
  11   1   1       2243.29       2174.01       221.17 o                         
  12   1   1       1000.17        977.86       193.47 o                         
  13   1   1      10403.68      11249.63       821.43 o                         
  14   1   1       1267.11       1342.23       265.71 o                         
  15   1   1        194.34        -52.47       386.49 o                         
  16   1   1         72.68        -41.02       408.52 o                         
  17   1   1       2894.11       3323.25       422.73 o                         
  18   1   1        797.40        863.59       182.17 o                         
   1   2   1      10784.92      10656.59       461.94 o                         
   2   2   1      36885.44      37527.83      1537.90 o                         
   3   2   1      11689.23      11592.42       510.01 o                         
   4   2   1       2104.76       1863.54       146.50 o                         
   5   2   1      17832.33      16786.52       738.76 o                         
   6   2   1      19053.44      18779.20       826.90 o                         
   7   2   1       9122.47       9006.62       450.94 o                         
   8   2   1       2265.72       2132.57       195.67 o                         
   9   2   1      13493.01      12684.28       632.66 o                         
  10   2   1      11261.33      10635.04       563.84 o                         
  11   2   1        233.71        481.26       113.68 o                         
  12   2   1        426.51        552.37       185.71 o                         
  13   2   1       1879.71       2059.59       336.99 o                         
  14   2   1       3480.55       3726.93       433.34 o                         
  15   2   1        419.25       1267.08       311.25 o                         
  16   2   1       1353.17       1424.22       362.59 o                         
  17   2   1       2272.09       2258.68       401.80 o                         
  18   2   1        334.23        652.82       410.75 o                         
   1   3   1       2740.69       2875.02       177.41 o                         
   2   3   1      34394.69      33212.80      1382.45 o                         
   3   3   1      11250.32      11934.76       539.91 o                         
   4   3   1        302.26         36.48       223.58 o                         
   5   3   1       8710.99       8890.92       435.33 o                         
   6   3   1      47169.48      45043.13      1891.15 o                         
   7   3   1        218.93        406.67        90.34 o                         
   8   3   1       6277.81       6476.05       480.55 o                         
   9   3   1       4539.86       4770.87       319.01 o                         
  10   3   1       9886.05      10479.83       551.33 o                         
  11   3   1        363.74        351.74       129.14 o                         
  12   3   1        285.37        737.60       134.93 o                         
  13   3   1       1513.23       1899.81       318.74 o                         
  14   3   1       3753.76       4109.85       474.69 o                         
  15   3   1          0.16         27.47       347.28 o                         
  16   3   1       1082.02       1566.50       324.36 o                         
  17   3   1        424.69        346.92       334.32 o                         
  18   3   1        998.53       1321.99       326.38 o                         
   1   4   1      12052.11      11723.25       536.64 o                         
   2   4   1       1174.55       1258.13       143.82 o                         
   3   4   1      18150.31      17552.69       780.41 o                         
   4   4   1       1384.66       1211.67       147.72 o                         
   5   4   1      31548.93      30274.43      1304.18 o                         
   6   4   1        825.53       1039.46       106.13 o                         
   7   4   1       3405.95       3573.62       262.88 o                         
   8   4   1       1085.26        934.73       133.77 o                         
   9   4   1       9882.65       9697.40       528.85 o                         
  10   4   1         74.14        102.17       326.38 o                         
  11   4   1       3013.99       2758.96       375.34 o                         
  12   4   1        281.36        682.49       344.81 o                         
  13   4   1       7400.93       7636.68       668.57 o                         
  14   4   1         10.17       -227.59       400.02 o                         
  15   4   1        109.40        225.19       368.27 o                         
  16   4   1          3.76         29.79       369.84 o                         
  17   4   1       2029.17       2065.00       372.19 o                         
   1   5   1        834.88       1044.78       142.66 o                         
   2   5   1      29078.16      28371.42      1222.01 o                         
   3   5   1       1531.87       1628.72       176.82 o                         
   4   5   1        254.63        391.87       104.55 o                         
   5   5   1       3196.47       3506.35       248.82 o                         
   6   5   1      12244.45      12272.50       614.68 o                         
   7   5   1        144.77         39.54       333.93 o                         
   8   5   1        344.66        440.44       129.02 o                         
   9   5   1        101.82        105.06       336.46 o                         
  10   5   1       7787.84       8058.33       661.26 o                         
  11   5   1       1079.77        974.56       168.17 o                         
  12   5   1       2990.07       2923.03       406.05 o                         
  13   5   1        942.61       1549.05       309.94 o                         
  14   5   1       2757.31       2919.46       424.21 o                         
  15   5   1         14.94       -241.12       427.25 o                         
  16   5   1        603.57       -107.64       502.40 o                         
   1   6   1      12290.25      11721.64       577.31 o                         
   2   6   1      11619.84      11364.23       571.75 o                         
   3   6   1       1131.17       1298.77       190.02 o                         
   4   6   1        569.61        501.51       117.45 o                         
   5   6   1       4714.02       4640.01       322.55 o                         
   6   6   1       2125.35       2059.29       259.11 o                         
   7   6   1       2504.24       2717.67       258.04 o                         
   8   6   1         59.65        110.47       353.40 o                         
   9   6   1       4248.24       4144.24       462.09 o                         
  10   6   1       2763.36       3241.21       403.08 o                         
  11   6   1        116.08        560.28       364.40 o                         
  12   6   1        649.42       1283.40       285.86 o                         
  13   6   1       2158.42       2061.26       380.78 o                         
  14   6   1       1123.03       1043.26       213.15 o                         
  15   6   1         14.07       -241.98       432.21 o                         
   1   7   1       5381.74       5359.63       360.33 o                         
   2   7   1       2315.41       2060.33       236.60 o                         
   3   7   1       2166.12       2241.47       239.34 o                         
   4   7   1       1518.17       1513.64       313.86 o                         
   5   7   1       2385.69       2793.24       370.76 o                         
   6   7   1       2034.53       1695.01       348.56 o                         
   7   7   1       2679.73       2772.85       402.10 o                         
   8   7   1        109.25        536.32       348.71 o                         
   9   7   1       4380.09       3935.64       489.17 o                         
  10   7   1       1253.01       1399.70       304.89 o                         
  11   7   1        234.96        -36.51       419.52 o                         
  12   7   1        259.46       -412.53       412.53 o                         
  13   7   1       1081.24       1435.67       329.80 o                         
  14   7   1        204.68        -35.49       437.80 o                         
   1   8   1          4.52       -385.27       385.27 o                         
   2   8   1       4899.62       5261.29       503.56 o                         
   3   8   1        158.00        279.26       375.40 o                         
   4   8   1        265.41        117.45       376.26 o                         
   5   8   1        260.85       -292.31       422.70 o                         
   6   8   1       6174.58       5680.90       577.25 o                         
   7   8   1         42.04        392.79       355.66 o                         
   8   8   1        722.55       1045.31       195.34 o                         
   9   8   1         16.81       -230.09       409.56 o                         
  10   8   1       2064.26       2155.40       404.44 o                         
  11   8   1         18.41        231.88       373.62 o                         
  12   8   1         89.55        435.72       386.07 o                         
   1   9   1       1150.39        981.13       305.51 o                         
   2   9   1         76.39        -42.36       389.43 o                         
   3   9   1       2142.29       2459.61       396.89 o                         
   4   9   1         12.63        392.20       356.85 o                         
   5   9   1       2682.76       2776.74       418.80 o                         
   6   9   1        308.30        175.72        64.45 o                         
   8   9   1         10.06        218.85       366.90 o                         
   9   9   1       1501.87       1667.19       226.20 o                         
  10   9   1        137.04        -33.12       427.31 o                         
   1  10   1        240.34        589.38       374.66 o                         
   2  10   1       1295.61        995.13       220.19 o                         
   3  10   1        223.98        405.81       368.89 o                         
   4  10   1         11.03        412.38       371.30 o                         
   5  10   1        401.72        801.99       197.18 o                         
   6  10   1        998.27       1129.29       287.59 o                         
   7  10   1        151.24        607.31       385.54 o                         
   0   0   2     113101.47     117036.29      9395.42 o                         
   2   0   2      29594.65      30622.99      1766.03 o                         
   4   0   2      23286.51      21749.44      1285.01 o                         
   6   0   2       1662.12       1749.59       191.09 o                         
   8   0   2      31404.05      31371.92      1875.22 o                         
  10   0   2       6850.03       6907.40       536.73 o                         
  12   0   2      12058.57      12021.98       842.87 o                         
  14   0   2       2777.14       2979.69       375.52 o                         
  16   0   2       4202.14       3561.76       466.72 o                         
  18   0   2        974.04       1578.66       306.76 o                         
   0   1   2      40753.83      42922.45      1739.28 o                         
   1   1   2      30612.85      32402.13      1319.73 o                         
   2   1   2       3000.87       3287.22       166.47 o                         
   3   1   2      28097.45      27317.87      1127.18 o                         
   4   1   2        350.47        347.69        88.71 o                         
   5   1   2      13718.86      13573.53       863.38 o                         
   6   1   2       3237.67       3309.49       206.58 o                         
   7   1   2      20544.18      18886.96       834.31 o                         
   8   1   2       8418.31       7899.14       409.50 o                         
   9   1   2       6831.17       7122.95       380.78 o                         
  10   1   2       3847.03       3837.36       269.18 o                         
  11   1   2      17137.81      16533.90       788.91 o                         
  12   1   2        563.02        683.50       183.45 o                         
  13   1   2        681.42        889.33       254.20 o                         
  14   1   2         63.73        -50.06       365.86 o                         
  15   1   2       4968.29       5024.98       520.03 o                         
  16   1   2       1270.95       1351.39       212.67 o                         
  17   1   2         15.25        425.88       383.64 o                         
  18   1   2        242.26        164.36       454.45 o                         
   0   2   2      44079.54      46750.30      2693.83 o                         
   1   2   2       4225.20       4181.85       211.42 o                         
   2   2   2       8689.58       8700.51       393.18 o                         
   3   2   2      27078.31      26776.62      1115.98 o                         
   4   2   2      47823.07      49114.52      2016.43 o                         
   5   2   2      15695.99      16772.58       731.09 o                         
   6   2   2       4417.72       4709.99       265.26 o                         
   7   2   2      14285.76      13285.14       627.97 o                         
   8   2   2      13147.68      13109.51       626.63 o                         
   9   2   2       1620.54       1305.94       187.82 o                         
  10   2   2        634.38        674.43       166.77 o                         
  11   2   2       4257.65       4207.27       307.56 o                         
  12   2   2       8952.17       9296.58       530.79 o                         
  13   2   2        503.77        767.09       161.39 o                         
  14   2   2       1403.93       1717.93       313.33 o                         
  15   2   2       2365.63       2561.54       404.09 o                         
  16   2   2        719.79        814.57       187.49 o                         
  17   2   2        148.76        432.66       389.08 o                         
  18   2   2        531.49        863.68       211.60 o                         
   0   3   2      21104.04      21354.95      1284.06 o                         
   1   3   2       2800.45       2815.89       176.73 o                         
   2   3   2       6401.14       6299.82       314.34 o                         
   3   3   2       7497.29       7479.15       365.35 o                         
   4   3   2      49618.61      47109.62      1949.30 o                         
   5   3   2       2641.48       2613.18       197.54 o                         
   6   3   2       5681.04       5321.49       307.47 o                         
   7   3   2       7548.58       7960.80       416.96 o                         
   8   3   2      20433.33      20413.92       924.80 o                         
   9   3   2        308.24        573.92       116.06 o                         
  10   3   2       1159.70       1038.65       200.42 o                         
  11   3   2       2265.82       2064.59       242.79 o                         
  12   3   2       6374.24       6160.58       562.36 o                         
  13   3   2        127.70        117.75       377.48 o                         
  14   3   2       1386.84       1388.01       344.93 o                         
  15   3   2       1018.20       1210.72       203.49 o                         
  16   3   2       2272.41       1999.24       398.08 o                         
  17   3   2         10.50        239.72       384.32 o                         
  18   3   2        565.61       1107.56       297.10 o                         
   0   4   2       2131.22       2112.95       244.18 o                         
   1   4   2      10855.88      10593.45       499.16 o                         
   2   4   2         25.29         24.94       211.54 o                         
   3   4   2      20090.70      18471.31       816.41 o                         
   4   4   2        446.00        454.36        97.18 o                         
   5   4   2      10702.65      10498.14       514.50 o                         
   6   4   2        549.99        687.21       143.55 o                         
   7   4   2      22286.35      21947.51       986.16 o                         
   8   4   2        868.89        773.04       183.27 o                         
   9   4   2       2954.36       2775.43       261.34 o                         
  10   4   2        866.88        976.32       140.76 o                         
  11   4   2       8011.74       7981.16       667.45 o                         
  12   4   2        320.20        536.76       143.14 o                         
  13   4   2        500.63        460.99       151.64 o                         
  14   4   2        139.53        410.90       365.59 o                         
  15   4   2       4092.74       4115.53       503.47 o                         
  16   4   2         71.11        441.78       391.16 o                         
  17   4   2         36.00        242.61       387.98 o                         
   0   5   2      38157.27      35419.76      2117.59 o                         
   1   5   2        767.22        867.42       143.26 o                         
   2   5   2       1461.35       1340.27       170.84 o                         
   3   5   2       2900.75       3124.76       229.50 o                         
   4   5   2      18884.28      18267.85       831.72 o                         
   5   5   2        210.64        351.35       102.65 o                         
   6   5   2        110.05         37.58       318.20 o                         
   7   5   2        746.06        727.91       179.23 o                         
   8   5   2      10398.76      10645.23       570.15 o                         
   9   5   2        615.38        409.47       140.08 o                         
  10   5   2       2129.78       1982.63       340.14 o                         
  11   5   2        580.55        640.78       151.52 o                         
  12   5   2       4469.02       4684.13       510.90 o                         
  14   5   2       1112.21       1627.26       327.30 o                         
  15   5   2        237.92        163.98       444.46 o                         
  16   5   2       1633.50       1654.37       376.59 o                         
   0   6   2      13416.86      14100.24       943.32 o                         
   1   6   2       6480.56       6589.31       377.63 o                         
   2   6   2        208.70        370.05       115.76 o                         
   3   6   2       7825.11       8163.72       444.31 o                         
   4   6   2       4993.83       5328.89       398.86 o                         
   5   6   2       1469.29       1339.14       210.53 o                         
   6   6   2         75.92        447.07       291.09 o                         
   7   6   2       3905.26       3753.86       299.71 o                         
   8   6   2       3118.19       2777.63       383.43 o                         
   9   6   2       1500.42       1555.32       321.80 o                         
  10   6   2        440.56        803.69       233.54 o                         
  11   6   2       3658.31       3692.09       474.27 o                         
  12   6   2       1724.53       2386.68       368.47 o                         
  13   6   2         13.95       -469.40       469.40 o                         
  14   6   2        246.65        436.13       388.33 o                         
  15   6   2       1189.46        984.10       343.74 o                         
   0   7   2       2183.40       1709.07       303.64 o                         
   1   7   2       4229.87       4020.61       305.75 o                         
   2   7   2        728.97        929.67       141.71 o                         
   3   7   2       4728.41       4965.44       348.38 o                         
   4   7   2       1832.95       1774.86       323.64 o                         
   5   7   2       2222.61       1999.48       339.31 o                         
   6   7   2        247.96        113.62       363.48 o                         
   7   7   2       3146.73       3617.94       441.01 o                         
   8   7   2       1734.45       1612.28       355.33 o                         
   9   7   2       1026.78       1287.21       196.98 o                         
  10   7   2        170.61        -36.42       409.59 o                         
  11   7   2       2406.54       2225.68       400.02 o                         
  12   7   2        464.08        746.05       197.99 o                         
  13   7   2        251.37        436.49       387.62 o                         
  14   7   2        394.39        643.60       400.34 o                         
   1   8   2         95.93        336.87       314.79 o                         
   2   8   2        104.16       -276.56       399.66 o                         
   3   8   2        132.95        182.11       316.21 o                         
   4   8   2       4958.75       5594.18       532.04 o                         
   5   8   2          3.59        190.35       330.33 o                         
   6   8   2        295.57        300.75       404.68 o                         
   7   8   2         71.56        -40.82       400.13 o                         
   8   8   2       3414.29       3697.76       456.29 o                         
   9   8   2         16.93        215.82       362.74 o                         
  10   8   2        509.52        823.07       200.45 o                         
  11   8   2         80.43         39.21       380.63 o                         
  12   8   2       1269.63       1201.86       339.10 o                         
   0   9   2         97.59        376.77       342.76 o                         
   1   9   2       1600.24       1352.43       348.11 o                         
   2   9   2         35.29        -42.15       390.98 o                         
   3   9   2       1432.21       1655.32       316.45 o                         
   4   9   2        123.15        -43.28       401.20 o                         
   5   9   2       1094.88       1151.35       345.17 o                         
   6   9   2         30.99        -45.30       412.56 o                         
   7   9   2       2427.88       2328.66       408.52 o                         
   8   9   2        211.82       -311.72       471.27 o                         
   9   9   2        113.35       -250.72       668.57 o                         
  10   9   2         12.31        211.96       368.59 o                         
   0  10   2        959.43       1198.05       323.53 o                         
   2  10   2          1.70       -395.08       395.08 o                         
   3  10   2        323.19        406.41       368.33 o                         
   4  10   2       1583.50       1284.80       355.72 o                         
   5  10   2        177.81        220.04       362.17 o                         
   6  10   2        139.71       -236.84       410.54 o                         
   7  10   2        244.45        148.67       426.35 o                         
   2   0   3      73343.82      77271.84      4411.17 o                         
   4   0   3       4616.04       4769.53       337.80 o                         
   6   0   3      27472.73      26370.48      1578.90 o                         
   8   0   3       3003.67       3612.53       319.69 o                         
  10   0   3      23407.55      23658.90      1471.96 o                         
  12   0   3       5416.81       5683.96       523.33 o                         
  14   0   3       5602.66       5704.02       524.34 o                         
  16   0   3        966.05        810.58       191.27 o                         
  18   0   3       1561.54       1358.55       401.06 o                         
   1   1   3      40912.82      41148.24      1675.78 o                         
   2   1   3      20591.55      21066.47       876.94 o                         
   3   1   3      15989.50      16286.53       691.02 o                         
   4   1   3        132.55         71.67        64.15 o                         
   5   1   3      33015.31      32754.58      1363.46 o                         
   6   1   3       6161.32       5803.79       307.24 o                         
   7   1   3       7866.52       7489.38       382.21 o                         
   8   1   3        290.42       -145.40       290.91 o                         
   9   1   3      16941.92      16619.36       764.21 o                         
  10   1   3       2987.71       2649.66       234.67 o                         
  11   1   3       2347.60       2211.41       227.03 o                         
  12   1   3        728.81        782.13       139.99 o                         
  13   1   3       9375.14       9865.75       754.55 o                         
  14   1   3        525.64        866.20       150.99 o                         
  15   1   3        299.33       -124.95       446.18 o                         
  17   1   3       2583.16       2219.94       425.14 o                         
  18   1   3        307.43       -115.55       509.62 o                         
   1   2   3      11685.78      11646.02       510.78 o                         
   2   2   3      37161.51      36303.98      1496.46 o                         
   3   2   3       7892.57       7971.89       375.07 o                         
   4   2   3       2152.18       2185.73       156.72 o                         
   5   2   3      11013.42      10761.17       496.63 o                         
   6   2   3      24259.02      24683.38      1058.48 o                         
   7   2   3       6345.25       6122.20       338.66 o                         
   8   2   3       1655.89       1750.28       187.55 o                         
   9   2   3      15711.11      14165.70       701.84 o                         
  10   2   3       8593.22       8686.03       484.11 o                         
  11   2   3        940.98       1060.62       185.05 o                         
  12   2   3       1235.99       1110.83       160.47 o                         
  13   2   3       2429.29       2725.43       382.65 o                         
  14   2   3       3631.18       3916.50       448.74 o                         
  15   2   3        472.52         80.74       464.82 o                         
  16   2   3       1075.80       1113.36       201.05 o                         
  17   2   3       1795.52       1457.34       379.09 o                         
  18   2   3        516.76        812.61       180.65 o                         
   1   3   3       1205.70       1166.45       124.35 o                         
   2   3   3      38914.06      39307.93      1629.94 o                         
   3   3   3       8734.21       8834.02       423.17 o                         
   4   3   3       2053.17       1992.41       165.55 o                         
   5   3   3       7103.41       7126.25       372.49 o                         
   6   3   3      25345.17      24973.63      1089.28 o                         
   7   3   3        102.30        207.74        92.69 o                         
   8   3   3       3027.62       3426.94       250.43 o                         
   9   3   3       2493.78       2584.11       240.02 o                         
  10   3   3       9616.37       9070.03       513.25 o                         
  11   3   3        449.77        529.36       134.67 o                         
  12   3   3        921.28       1373.60       288.54 o                         
  13   3   3       1803.39       2330.92       328.46 o                         
  14   3   3       4593.33       4198.05       486.49 o                         
  15   3   3         56.84        224.06       361.52 o                         
  16   3   3       1149.64       1812.17       341.18 o                         
  17   3   3        397.97        -34.42       444.70 o                         
  18   3   3       1072.46        110.47       522.37 o                         
   1   4   3      12772.44      12543.91       576.00 o                         
   2   4   3        573.07        635.31       131.66 o                         
   3   4   3      14686.78      14416.78       656.71 o                         
   4   4   3        257.78        383.40        87.04 o                         
   5   4   3      25634.26      25380.07      1102.60 o                         
   6   4   3       1321.24       1565.46       175.39 o                         
   7   4   3       4917.80       5150.85       322.63 o                         
   8   4   3        545.41        654.87       115.25 o                         
   9   4   3       8395.08       8178.91       466.52 o                         
  10   4   3        139.75        -45.04       330.42 o                         
  11   4   3       1560.95       1798.91       320.32 o                         
  12   4   3        286.09        288.80       388.66 o                         
  13   4   3       5681.03       5792.37       560.90 o                         
  14   4   3         70.74       -227.71       405.60 o                         
  15   4   3         39.67        230.92       372.19 o                         
  16   4   3         22.38        443.83       392.76 o                         
  17   4   3       2027.42       1862.71       383.10 o                         
   1   5   3        857.01        691.49       149.92 o                         
   2   5   3      21870.40      20768.99      1066.51 o                         
   3   5   3       1125.48       1236.85       160.95 o                         
   4   5   3       1734.88       1667.16       186.72 o                         
   5   5   3       2411.07       2323.66       223.70 o                         
   6   5   3      15500.81      16373.78       766.65 o                         
   7   5   3        222.37        275.55       119.68 o                         
   8   5   3       1013.35       1253.76       197.27 o                         
   9   5   3        151.65        478.62       311.22 o                         
  10   5   3       7906.67       7379.00       638.25 o                         
  11   5   3        658.58        809.84       276.02 o                         
  12   5   3       1764.03       1961.28       358.10 o                         
  13   5   3        673.39       1161.85       188.98 o                         
  14   5   3       2112.51       2173.51       403.40 o                         
  15   5   3         18.27       -241.66       429.36 o                         
  16   5   3        560.14        710.04       170.99 o                         
   1   6   3      10780.34      10755.41       538.25 o                         
   2   6   3       6507.23       6825.80       392.58 o                         
   3   6   3       1177.06       1085.00       142.54 o                         
   4   6   3        645.63        121.88       381.79 o                         
   5   6   3       3337.91       3686.62       288.00 o                         
   6   6   3       3389.84       3310.80       294.72 o                         
   7   6   3       2744.23       3111.89       391.01 o                         
   8   6   3         66.99        -48.55       355.57 o                         
   9   6   3       5008.81       5697.36       522.61 o                         
  10   6   3       2724.71       3106.81       408.07 o                         
  11   6   3         80.57        152.71       411.85 o                         
  12   6   3        331.93        156.16       425.40 o                         
  13   6   3       1755.82       1527.08       379.35 o                         
  14   6   3        921.35       1611.27       328.58 o                         
  15   6   3        111.80        441.96       392.85 o                         
   1   7   3       5850.23       6274.14       563.19 o                         
   2   7   3       2776.37       2502.09       255.45 o                         
   3   7   3       2186.40       2116.31       345.82 o                         
   4   7   3        266.97       -107.85       384.76 o                         
   5   7   3       2561.00       2805.93       375.94 o                         
   6   7   3       2428.38       2291.44       365.00 o                         
   7   7   3       2007.48       2127.82       355.10 o                         
   8   7   3        134.18        123.13       394.52 o                         
   9   7   3       3862.49       4054.11       473.44 o                         
  10   7   3        516.47        767.12       178.51 o                         
  11   7   3        297.95        -35.91       422.37 o                         
  12   7   3        378.47        670.72       162.25 o                         
  13   7   3       1075.14       1126.98       344.16 o                         
  14   7   3        296.47        439.43       389.02 o                         
   1   8   3         39.58       -210.92       351.23 o                         
   2   8   3       6020.64       6394.51       579.60 o                         
   3   8   3         55.83       -399.57       399.57 o                         
   4   8   3        125.07        119.48       382.95 o                         
   5   8   3        293.32        -52.32       384.35 o                         
   6   8   3       3682.90       3417.16       444.93 o                         
   7   8   3         41.24        392.82       359.17 o                         
   8   8   3        526.08        706.83       169.95 o                         
   9   8   3         27.34       -403.05       403.05 o                         
  10   8   3       1989.66       1854.74       378.34 o                         
  11   8   3          8.84        214.01       371.95 o                         
  12   8   3        195.51        433.90       384.08 o                         
   1   9   3        978.71        989.51       189.69 o                         
   2   9   3        175.93        384.50       350.96 o                         
   3   9   3       1847.48       1816.21       359.79 o                         
   4   9   3         77.99        140.64       410.90 o                         
   5   9   3       2295.03       2229.96       379.30 o                         
   6   9   3        189.78        -45.63       413.90 o                         
   7   9   3        166.24        602.28       383.40 o                         
   8   9   3          5.18       -240.35       413.90 o                         
   9   9   3       1195.11       1146.51       331.23 o                         
  10   9   3         61.47        403.49       377.30 o                         
   1  10   3        175.58        506.98       158.89 o                         
   2  10   3       1141.40       1247.34       329.65 o                         
   3  10   3        268.31        146.32       420.65 o                         
   4  10   3         43.97        147.06       422.67 o                         
   5  10   3        479.89        671.82       175.24 o                         
   6  10   3       1001.95       1261.34       190.94 o                         
   0   0   4     124198.81     129915.57     10559.50 o                         
   2   0   4         99.63        -59.57       158.30 o                         
   4   0   4      31822.11      35072.18      2056.53 o                         
   6   0   4       5558.90       5568.23       410.93 o                         
   8   0   4      41846.52      39924.81      2376.01 o                         
  10   0   4       5138.12       5467.75       459.41 o                         
  12   0   4       7964.02       8590.88       666.46 o                         
  14   0   4        702.66       1207.03       256.82 o                         
  16   0   4       3636.39       3481.94       659.69 o                         
  18   0   4       1489.47       1901.14       370.70 o                         
   0   1   4       9781.87       9753.64       607.04 o                         
   1   1   4      35665.92      35926.46      1474.64 o                         
   2   1   4      17008.17      17200.75       731.95 o                         
   3   1   4      33776.39      33749.27      1396.13 o                         
   4   1   4       7119.72       7057.23       339.94 o                         
   5   1   4      10150.74       9997.08       465.27 o                         
   6   1   4        637.83        719.02       119.09 o                         
   7   1   4      25665.75      24835.97      1069.66 o                         
   8   1   4       8986.68       9076.30       452.72 o                         
   9   1   4       4713.73       4551.39       291.84 o                         
  10   1   4        844.18        760.37       129.70 o                         
  11   1   4      11546.07      10654.12       564.71 o                         
  12   1   4        434.06        254.02       341.72 o                         
  13   1   4        585.67        872.92       155.06 o                         
  14   1   4        210.60        532.13       346.12 o                         
  15   1   4       4132.31       4582.93       490.74 o                         
  16   1   4        444.35        843.25       168.26 o                         
  17   1   4         52.97        233.96       381.44 o                         
  18   1   4        260.12        665.57       416.81 o                         
   0   2   4      34155.56      34793.48      2034.41 o                         
   1   2   4       8220.09       8182.95       378.79 o                         
   2   2   4       2440.23       2437.16       164.30 o                         
   3   2   4      25280.96      25271.30      1067.79 o                         
   4   2   4      36417.25      35800.06      1493.87 o                         
   5   2   4       8539.92       7989.57       392.32 o                         
   6   2   4       2996.41       3081.24       209.73 o                         
   7   2   4      10670.57      10159.57       493.78 o                         
   8   2   4       5457.68       5296.75       317.82 o                         
   9   2   4       3522.41       2754.62       256.34 o                         
  10   2   4       1515.47       1369.52       197.81 o                         
  11   2   4       4774.57       4307.18       334.05 o                         
  12   2   4       6569.73       6708.79       571.72 o                         
  13   2   4        367.03        547.73       139.39 o                         
  14   2   4       1861.20       2029.89       363.21 o                         
  15   2   4       2350.10       2758.85       396.21 o                         
  16   2   4       1177.96       1601.84       213.24 o                         
  17   2   4         68.91        440.77       395.76 o                         
  18   2   4        257.32        -41.98       456.08 o                         
   0   3   4      30626.08      29440.28      1752.62 o                         
   1   3   4       3948.17       4008.92       233.21 o                         
   2   3   4       1571.87       1482.43       144.63 o                         
   3   3   4       4702.79       4307.03       249.03 o                         
   4   3   4      36191.96      36141.45      1518.04 o                         
   5   3   4       1608.15       1545.81       159.25 o                         
   6   3   4        551.50        600.71       102.50 o                         
   7   3   4       2127.58       2118.39       203.07 o                         
   8   3   4       8793.32       9361.80       483.28 o                         
   9   3   4         89.11       -223.14       322.84 o                         
  10   3   4       1964.54       2015.51       235.41 o                         
  11   3   4       2398.46       2344.62       343.47 o                         
  12   3   4       8888.16       9448.76       746.67 o                         
  13   3   4        200.73        121.56       389.61 o                         
  14   3   4       1618.73       1624.56       365.12 o                         
  15   3   4        836.65       1018.17       203.72 o                         
  16   3   4       2108.16       1988.84       384.76 o                         
  17   3   4         12.73        445.80       399.75 o                         
   0   4   4       3662.19       3769.65       339.10 o                         
   1   4   4      12304.29      12632.26       583.08 o                         
   2   4   4       3012.14       3004.25       213.03 o                         
   3   4   4      16864.43      16381.60       740.37 o                         
   4   4   4       1387.97       1149.84       140.82 o                         
   5   4   4       8761.81       8852.63       451.53 o                         
   6   4   4        148.70        329.26       104.34 o                         
   7   4   4      15259.54      15741.15       742.09 o                         
   8   4   4        690.19        777.38       163.98 o                         
   9   4   4       2089.15       2352.20       246.68 o                         
  10   4   4         86.90       -261.72       378.82 o                         
  11   4   4       6641.85       7030.92       600.44 o                         
  12   4   4         41.38       -419.72       419.72 o                         
  13   4   4        475.53        745.60       376.62 o                         
  14   4   4        187.30        420.26       373.41 o                         
  15   4   4       3385.20       3361.72       453.85 o                         
  16   4   4         17.02       -241.89       434.74 o                         
  17   4   4         32.83        455.52       401.98 o                         
   0   5   4      22576.71      21737.40      1360.84 o                         
   1   5   4       1236.96       1245.47       162.19 o                         
   2   5   4       1421.98       1594.98       177.38 o                         
   3   5   4        422.36        500.35       151.55 o                         
   4   5   4      14174.33      13965.46       663.37 o                         
   5   5   4        718.18        819.38       127.09 o                         
   6   5   4       1277.98       1257.21       197.42 o                         
   7   5   4       1151.94       1100.37       196.95 o                         
   8   5   4      13538.99      14069.21       704.69 o                         
   9   5   4        382.55        110.65       354.59 o                         
  10   5   4        822.65        915.97       307.38 o                         
  11   5   4        400.96       -122.27       437.17 o                         
  12   5   4       2534.96       2134.77       399.12 o                         
  13   5   4        302.76        417.02       373.53 o                         
  14   5   4        818.71        805.08       194.69 o                         
  15   5   4        211.72        440.12       392.61 o                         
  16   5   4       1177.98        100.63       512.33 o                         
   0   6   4       5434.18       5988.73       494.37 o                         
   1   6   4       3596.27       3508.16       265.05 o                         
   2   6   4        310.02         39.27       332.92 o                         
   3   6   4       5040.93       5055.19       328.07 o                         
   4   6   4       4017.21       4383.82       305.15 o                         
   5   6   4       2302.78       2411.24       238.65 o                         
   6   6   4        113.03        105.56       338.54 o                         
   7   6   4       4858.99       4589.36       482.33 o                         
   8   6   4       3509.79       4059.61       440.50 o                         
   9   6   4       1015.34        885.20       154.32 o                         
  10   6   4        282.92        456.32       190.44 o                         
  11   6   4       2614.22       3103.92       397.79 o                         
  12   6   4       1500.45       1834.40       333.48 o                         
  13   6   4         24.75        230.92       374.48 o                         
  14   6   4         31.30         31.01       370.20 o                         
  15   6   4       1074.74        933.95       196.20 o                         
   0   7   4       3621.95       3651.63       439.34 o                         
   1   7   4       2957.53       3029.31       380.28 o                         
   2   7   4         19.23        -45.45       331.55 o                         
   3   7   4       4941.27       4933.24       481.23 o                         
   4   7   4       1889.97       1560.76       321.86 o                         
   5   7   4       1468.24       1687.55       335.83 o                         
   6   7   4        320.35        519.34       337.56 o                         
   7   7   4       2771.37       3092.18       411.40 o                         
   8   7   4       1002.10       1412.48       300.43 o                         
   9   7   4        950.39        749.43       311.66 o                         
  10   7   4        522.18        661.29       166.18 o                         
  11   7   4       2123.53       2483.06       382.98 o                         
  12   7   4        343.60        332.65       446.93 o                         
  13   7   4        160.03        235.80       377.84 o                         
  14   7   4        219.35       -479.39       479.39 o                         
   0   8   4       5989.33       5751.68       556.32 o                         
   1   8   4        236.18        512.95       333.51 o                         
   2   8   4        202.06       -284.70       411.97 o                         
   3   8   4        142.30        527.61       343.27 o                         
   4   8   4       4591.34       3704.48       359.26 o                         
   5   8   4         12.85        371.71       347.43 o                         
   6   8   4         44.77        -45.60       398.38 o                         
   7   8   4        101.16        396.60       362.65 o                         
   8   8   4       2569.23       2408.83       406.05 o                         
   9   8   4         79.33        -47.12       421.45 o                         
  10   8   4        416.37        808.77       200.69 o                         
  11   8   4         78.13        213.92       372.25 o                         
  12   8   4       1216.61       1169.58       323.08 o                         
   0   9   4        456.28        716.53       177.03 o                         
   1   9   4       1496.92       1411.26       355.19 o                         
   2   9   4         53.42        207.11       345.26 o                         
   3   9   4       1367.61       1302.37       342.52 o                         
   4   9   4         64.73        584.27       372.43 o                         
   5   9   4        978.42        863.32       192.96 o                         
   6   9   4         13.66        406.70       370.85 o                         
   7   9   4       1495.87       1696.88       349.45 o                         
   8   9   4         98.80       -240.56       414.25 o                         
   9   9   4        175.44        -57.64       422.85 o                         
   0  10   4       1098.41        867.78       222.24 o                         
   1  10   4        283.59        146.74       418.33 o                         
   2  10   4          3.97        215.64       357.80 o                         
   3  10   4        251.43        598.71       379.24 o                         
   4  10   4       1008.03        989.69       193.26 o                         
   5  10   4        250.30        410.33       371.06 o                         
   6  10   4        194.67        603.06       381.64 o                         
   2   0   5      45177.92      46689.27      2705.31 o                         
   4   0   5       5352.50       5692.13       414.52 o                         
   6   0   5      46821.25      49867.55      2921.34 o                         
   8   0   5       3258.84       3367.70       322.84 o                         
  10   0   5      19605.60      18990.62      1248.65 o                         
  12   0   5       1436.13       1524.73       537.77 o                         
  14   0   5       4535.86       4294.46       500.55 o                         
  16   0   5        586.81       -107.17       481.44 o                         
  18   0   5       1170.99       1172.55       386.34 o                         
   1   1   5      31257.12      31457.74      1304.78 o                         
   2   1   5      12585.20      12720.61       560.84 o                         
   3   1   5      13980.94      13388.92       597.50 o                         
   4   1   5       2378.29       2347.21       173.88 o                         
   5   1   5      21460.13      21244.04       919.21 o                         
   6   1   5       3391.41       3258.54       219.95 o                         
   7   1   5       6067.47       5815.53       329.77 o                         
   8   1   5        312.73        577.10       142.54 o                         
   9   1   5      17914.17      17790.69       811.27 o                         
  10   1   5       4167.95       4336.82       360.12 o                         
  11   1   5        799.57        869.98       142.60 o                         
  12   1   5        235.65        633.70       320.08 o                         
  13   1   5       5376.29       5778.88       544.82 o                         
  14   1   5        219.66       -426.29       426.29 o                         
  15   1   5        469.32       -105.00       463.96 o                         
  16   1   5         74.08       -239.01       420.74 o                         
  17   1   5       2559.47       2239.32       410.18 o                         
  18   1   5        152.22        246.83       400.61 o                         
   1   2   5      15912.19      15877.03       694.20 o                         
   2   2   5      32471.73      33252.22      1387.54 o                         
   3   2   5       4307.68       4392.88       246.83 o                         
   4   2   5        105.24        238.74        79.43 o                         
   5   2   5       8464.94       8379.07       414.70 o                         
   6   2   5      11540.75      11624.76       545.59 o                         
   7   2   5       4438.76       4511.26       279.65 o                         
   8   2   5       2870.17       2921.84       225.96 o                         
   9   2   5       7405.04       6980.38       402.07 o                         
  10   2   5       3371.93       3461.87       274.12 o                         
  11   2   5       1492.51       1315.21       216.42 o                         
  12   2   5       1889.73       1779.82       318.26 o                         
  13   2   5       3128.50       3108.89       402.63 o                         
  14   2   5       3189.51       3450.79       428.41 o                         
  15   2   5         81.82        614.71       383.19 o                         
  16   2   5        911.66       1208.16       370.26 o                         
  17   2   5       1184.88       1230.34       207.05 o                         
   1   3   5       2825.93       2974.76       198.46 o                         
   2   3   5      36254.05      36304.81      1520.57 o                         
   3   3   5       3807.33       3932.64       237.55 o                         
   4   3   5        435.40        -46.29       281.37 o                         
   5   3   5       5325.57       5501.61       312.91 o                         
   6   3   5      13382.81      13404.67       625.41 o                         
   7   3   5        621.68        641.79       152.15 o                         
   8   3   5        851.44        730.44       127.03 o                         
   9   3   5       1851.61       1763.33       220.97 o                         
  10   3   5       8159.34       8541.23       476.18 o                         
  11   3   5        652.16        666.05       133.69 o                         
  12   3   5       1580.05       1722.00       330.72 o                         
  13   3   5       1779.76       1818.05       349.66 o                         
  14   3   5       4489.94       4491.11       496.57 o                         
  15   3   5         45.03        226.55       371.68 o                         
  16   3   5        970.83        953.34       215.32 o                         
  17   3   5        328.61        450.97       404.00 o                         
   1   4   5      10818.17      10804.07       515.95 o                         
   2   4   5        137.38       -169.24       245.13 o                         
   3   4   5      12222.22      12074.07       574.43 o                         
   4   4   5       1517.01       1469.59       176.55 o                         
   5   4   5      23470.56      23404.22      1036.22 o                         
   6   4   5        558.47        587.09       152.89 o                         
   7   4   5       2880.63       3080.47       251.20 o                         
   8   4   5         54.10        -42.30       308.19 o                         
   9   4   5       6818.06       6373.28       410.39 o                         
  10   4   5        857.61       1026.91       290.80 o                         
  11   4   5       1830.30       1754.88       340.26 o                         
  12   4   5         43.92        548.89       357.06 o                         
  13   4   5       5488.84       5799.90       572.29 o                         
  14   4   5         80.38        426.09       378.79 o                         
  15   4   5         59.90        236.04       379.95 o                         
  16   4   5         37.25        451.03       399.12 o                         
   1   5   5        382.44        523.09       145.28 o                         
   2   5   5      13597.00      14170.37       666.70 o                         
   3   5   5       1912.44       1806.01       205.00 o                         
   4   5   5       1203.48       1189.02       193.17 o                         
   5   5   5       2524.82       2772.19       243.29 o                         
   6   5   5      17237.10      18157.17       848.43 o                         
   7   5   5        454.83        280.48       125.84 o                         
   8   5   5        717.43         46.23       391.07 o                         
   9   5   5        147.51        341.60       319.45 o                         
  10   5   5       5780.84       5992.71       580.22 o                         
  11   5   5        447.21        125.27       400.97 o                         
  12   5   5        878.17        531.26       338.33 o                         
  13   5   5        409.69        752.08       165.49 o                         
  14   5   5       1229.81       1208.99       212.76 o                         
  15   5   5         66.13       -487.44       487.44 o                         
  16   5   5        494.92        986.75       294.10 o                         
   1   6   5       4690.76       4474.46       305.24 o                         
   2   6   5       4413.50       4577.67       314.73 o                         
   3   6   5       1973.28       1950.13       220.10 o                         
   4   6   5        349.33        602.76       126.05 o                         
   5   6   5       3647.72       3489.13       290.47 o                         
   6   6   5       3331.53       4109.28       446.51 o                         
   7   6   5       1649.48       1941.51       332.24 o                         
   8   6   5        165.30        523.92       340.56 o                         
   9   6   5       3814.65       4045.01       477.69 o                         
  10   6   5       2494.10       2444.00       396.75 o                         
  11   6   5         49.30        404.09       369.72 o                         
  12   6   5         37.86        -48.16       425.73 o                         
  13   6   5       1167.91       1155.63       200.99 o                         
  14   6   5        533.13        167.75       448.41 o                         
  15   6   5        106.72        650.86       405.81 o                         
   1   7   5       4973.95       5144.52       493.12 o                         
   2   7   5       2267.40       2476.79       356.58 o                         
   3   7   5       1217.42       1348.83       301.62 o                         
   4   7   5         25.86        339.91       318.09 o                         
   5   7   5       2043.97       2379.40       531.47 o                         
   6   7   5       1417.65       1256.08       322.19 o                         
   7   7   5       1438.84       1629.11       325.93 o                         
   8   7   5        554.86        647.77       303.16 o                         
   9   7   5       3399.10       3573.95       451.62 o                         
  10   7   5        264.10        409.97       374.93 o                         
  11   7   5        235.35        417.76       382.00 o                         
  12   7   5        301.78        609.12       396.33 o                         
  13   7   5        836.12        858.24       182.44 o                         
   1   8   5        106.40        186.21       323.47 o                         
   2   8   5       5807.09       6054.84       569.79 o                         
   3   8   5        311.57       -121.53       433.10 o                         
   4   8   5        102.14       -421.33       421.33 o                         
   5   8   5        321.10        628.68       281.25 o                         
   6   8   5       2351.25       2786.46       382.89 o                         
   7   8   5         47.41        -56.04       411.28 o                         
   8   8   5        240.92        588.82       382.83 o                         
   9   8   5         25.45        404.03       377.81 o                         
  10   8   5       1726.82       1460.13       365.26 o                         
  11   8   5         15.66         19.32       363.15 o                         
   1   9   5       1479.44       1624.35       335.51 o                         
   2   9   5        253.11        309.52       142.16 o                         
   3   9   5       1238.86       1252.28       347.90 o                         
   4   9   5        122.03        391.10       365.65 o                         
   5   9   5       1297.05       1568.88       340.80 o                         
   6   9   5         56.73       -246.53       409.94 o                         
   7   9   5        256.72        -57.43       420.74 o                         
   8   9   5          7.33       -457.78       457.78 o                         
   9   9   5        799.71        954.17       176.43 o                         
   1  10   5        122.86        216.06       358.37 o                         
   2  10   5        819.06       1106.55       181.46 o                         
   3  10   5        391.49        792.00       195.25 o                         
   4  10   5        113.16        410.03       370.67 o                         
   5  10   5        388.11        670.15       172.42 o                         
   0   0   6      48554.50      48915.61      4040.85 o                         
   2   0   6       1699.60       1542.03       185.14 o                         
   4   0   6      32516.82      33459.96      1984.74 o                         
   6   0   6        202.30          9.66       309.88 o                         
   8   0   6      34447.93      33764.55      2048.92 o                         
  10   0   6       2553.63       2914.56       351.02 o                         
  12   0   6       4598.96       3936.15       502.34 o                         
  14   0   6        193.69        374.48       349.92 o                         
  16   0   6       2635.90       2436.27       414.31 o                         
   0   1   6       6484.44       6457.65       445.44 o                         
   1   1   6      16555.29      16862.89       731.24 o                         
   2   1   6       9038.49       9162.54       429.56 o                         
   3   1   6       8120.65       7829.91       377.81 o                         
   4   1   6       2970.73       3247.75       210.95 o                         
   5   1   6       9781.70       9690.06       466.84 o                         
   6   1   6        338.68        350.34        68.49 o                         
   7   1   6      25142.37      26330.58      1141.81 o                         
   8   1   6       6966.85       6571.27       371.57 o                         
   9   1   6       2024.34       2038.54       217.04 o                         
  10   1   6        152.34       -336.07       336.07 o                         
  11   1   6       8117.96       8744.45       670.98 o                         
  12   1   6        854.48        901.46       177.33 o                         
  13   1   6        532.60        603.95       285.27 o                         
  14   1   6         45.78       -432.00       432.00 o                         
  15   1   6       3136.91       2826.24       435.00 o                         
  16   1   6         82.46       -243.77       430.04 o                         
  17   1   6         43.34       -252.15       446.21 o                         
   0   2   6      25770.30      24638.43      1484.84 o                         
   1   2   6       4057.12       4141.42       236.57 o                         
   2   2   6        775.84        764.89       122.12 o                         
   3   2   6      16704.37      16999.31       749.37 o                         
   4   2   6      17588.45      17648.24       780.95 o                         
   5   2   6       1374.19       1386.65       158.92 o                         
   6   2   6       1397.66       1222.85       158.92 o                         
   7   2   6       4008.74       4241.21       274.68 o                         
   8   2   6       3752.71       3712.27       269.69 o                         
   9   2   6       3670.83       3683.02       263.80 o                         
  10   2   6       2674.26       2712.68       251.53 o                         
  11   2   6       4551.25       4347.22       459.80 o                         
  12   2   6       5110.98       6400.42       771.28 o                         
  13   2   6        227.60        -52.74       387.14 o                         
  14   2   6       1355.52       1511.95       213.33 o                         
  15   2   6       1820.46       1530.91       378.31 o                         
  16   2   6       1102.77       1216.78       332.89 o                         
  17   2   6         16.53        243.11       396.77 o                         
   0   3   6      26429.54      25271.30      1541.29 o                         
   1   3   6       3935.55       3976.04       242.96 o                         
   2   3   6        535.61        582.36        96.17 o                         
   3   3   6       6052.51       6390.11       346.74 o                         
   4   3   6      26118.89      26005.90      1124.54 o                         
   5   3   6       2575.29       2670.88       217.46 o                         
   6   3   6        165.35        104.49       327.63 o                         
   7   3   6       1277.31       1401.12       180.80 o                         
   8   3   6       5120.95       4885.00       346.98 o                         
   9   3   6        437.85        612.72       125.96 o                         
  10   3   6        953.70       1162.47       273.85 o                         
  11   3   6       2315.49       2403.36       340.05 o                         
  12   3   6       6863.22       6064.14       590.60 o                         
  13   3   6         88.68        127.62       408.87 o                         
  14   3   6       2229.85       2446.14       393.24 o                         
  15   3   6        833.17       1183.64       202.56 o                         
  16   3   6       1626.75       1427.37       370.53 o                         
  17   3   6         17.12       -254.50       450.02 o                         
   0   4   6         19.98         72.92       234.08 o                         
   1   4   6      13110.68      13263.71       618.75 o                         
   2   4   6       2122.49       2201.99       195.70 o                         
   3   4   6      16950.60      16988.17       771.70 o                         
   4   4   6         46.27         55.35       102.38 o                         
   5   4   6       6180.84       6131.89       359.88 o                         
   6   4   6         15.30         91.17       291.60 o                         
   7   4   6      11221.72      11302.25       579.06 o                         
   8   4   6       1487.47       1452.02       170.07 o                         
   9   4   6       2409.40       2395.28       365.83 o                         
  10   4   6         35.45       -398.83       398.83 o                         
  11   4   6       5442.46       5653.46       558.94 o                         
  12   4   6         14.66        381.32       356.55 o                         
  13   4   6        276.82        406.26       371.92 o                         
  14   4   6         45.87        232.59       375.22 o                         
  15   4   6       2858.81       2877.01       426.44 o                         
  16   4   6         57.15       -246.29       443.48 o                         
   0   5   6      12383.76      12688.33       866.86 o                         
   1   5   6       1442.30       1534.87       188.12 o                         
   2   5   6        560.77        504.24       168.05 o                         
   3   5   6        160.70        188.24       114.63 o                         
   4   5   6      12813.33      12631.40       620.12 o                         
   5   5   6       1710.69       1705.98       213.83 o                         
   6   5   6       1836.82       1577.29       227.15 o                         
   7   5   6       1596.09       1416.28       323.38 o                         
   8   5   6      10813.40      10611.20       799.58 o                         
   9   5   6        118.65        521.21       339.13 o                         
  10   5   6        506.13       -192.99       484.92 o                         
  11   5   6        138.56        567.56       369.07 o                         
  12   5   6       2457.35       2409.13       394.75 o                         
  13   5   6        218.69        411.88       383.67 o                         
  14   5   6        448.82       -484.03       484.03 o                         
  15   5   6        163.29        240.08       388.36 o                         
   0   6   6       2456.29       2355.41       347.22 o                         
   1   6   6       2127.53       2162.92       226.52 o                         
   2   6   6        149.78        243.56       327.63 o                         
   3   6   6       2502.99       2409.16       247.07 o                         
   4   6   6       4116.21       4156.94       431.41 o                         
   5   6   6       2193.45       2007.54       336.22 o                         
   6   6   6        198.61        556.62       269.18 o                         
   7   6   6       4655.88       5894.79       511.14 o                         
   8   6   6       3281.50       3521.03       428.61 o                         
   9   6   6        408.04        125.72       403.73 o                         
  10   6   6         98.70        390.59       365.06 o                         
  11   6   6       1910.59       1805.09       374.18 o                         
  12   6   6        957.14       1031.79       359.17 o                         
  13   6   6         25.26        -59.57       437.86 o                         
  14   6   6         13.62         19.80       373.94 o                         
   0   7   6       1442.48       1499.91       306.73 o                         
   1   7   6       2200.50       2328.51       367.11 o                         
   2   7   6        151.59       -112.64       400.82 o                         
   3   7   6       4250.31       4264.67       444.37 o                         
   4   7   6       2301.92       2785.99       360.60 o                         
   5   7   6        948.94       1161.46       288.89 o                         
   6   7   6         84.57        369.13       345.08 o                         
   7   7   6       1920.30       1825.84       369.04 o                         
   8   7   6        497.56        658.20       309.05 o                         
   9   7   6        641.92       -132.44       472.49 o                         
  10   7   6        358.39        598.39       389.55 o                         
  11   7   6       1618.84       1479.87       368.27 o                         
  12   7   6        150.74       -257.17       427.28 o                         
  13   7   6        149.46       -257.59       428.55 o                         
   0   8   6       7699.62       8309.59       733.77 o                         
   1   8   6         96.52        364.19       340.32 o                         
   2   8   6         24.66        -52.47       385.84 o                         
   3   8   6         94.52        124.23       398.26 o                         
   4   8   6       2666.39       2989.23       400.58 o                         
   5   8   6         54.49       -228.52       396.36 o                         
   6   8   6          9.35        214.69       356.85 o                         
   7   8   6        111.89        218.32       362.56 o                         
   8   8   6       1719.43       1750.60       231.79 o                         
   9   8   6        131.87        224.24       371.24 o                         
  10   8   6        332.42        799.29       404.00 o                         
  11   8   6         43.88         19.35       363.90 o                         
   0   9   6        432.82        751.19       379.41 o                         
   1   9   6       1200.26       1259.14       324.66 o                         
   2   9   6         11.54       -442.35       442.35 o                         
   3   9   6       1307.69       1436.80       332.56 o                         
   4   9   6         90.30        395.44       369.48 o                         
   5   9   6        434.58        587.83       382.48 o                         
   6   9   6         44.66         19.23       355.66 o                         
   7   9   6        816.04       1066.03       195.31 o                         
   8   9   6         67.00        403.17       377.24 o                         
   0  10   6        703.22        634.03       181.58 o                         
   1  10   6        180.87        409.47       370.23 o                         
   2  10   6         70.89       -234.11       407.83 o                         
   3  10   6        147.96        -42.18       416.04 o                         
   4  10   6        731.04        896.29       170.31 o                         
   2   0   7      26489.91      26568.79      1592.66 o                         
   4   0   7        396.14        313.83        88.41 o                         
   6   0   7      32874.32      32739.81      1977.84 o                         
   8   0   7       1735.41       2398.16       450.61 o                         
  10   0   7      10882.46      11296.39       818.94 o                         
  12   0   7       1186.99        953.07       167.49 o                         
  14   0   7       2938.20       2870.62       413.72 o                         
  16   0   7        779.21        862.34       191.77 o                         
   1   1   7      11596.93      11434.50       525.58 o                         
   2   1   7       3058.35       3054.67       203.04 o                         
   3   1   7      12508.43      12702.66       580.49 o                         
   4   1   7       3186.60       3352.68       219.39 o                         
   5   1   7      17642.79      18369.91       818.88 o                         
   6   1   7       3118.26       3184.13       229.56 o                         
   7   1   7       5630.33       6118.58       352.21 o                         
   8   1   7        102.43        391.33       254.74 o                         
   9   1   7      12270.37      12110.87       611.97 o                         
  10   1   7       3688.64       3387.38       274.92 o                         
  11   1   7        527.75        491.90       136.33 o                         
  12   1   7        131.51        117.19       375.19 o                         
  13   1   7       3476.98       3456.79       439.73 o                         
  14   1   7        168.42       -230.18       403.70 o                         
  15   1   7        356.56        628.38       395.23 o                         
  16   1   7         82.72       -478.56       478.56 o                         
  17   1   7       2018.78       1908.13       418.77 o                         
   1   2   7      14390.32      14578.62       655.02 o                         
   2   2   7      20193.88      20236.18       882.08 o                         
   3   2   7       1899.68       2057.75       174.74 o                         
   4   2   7        256.84        346.30        94.92 o                         
   5   2   7       4418.70       4574.88       283.96 o                         
   6   2   7       8993.81       9079.63       461.25 o                         
   7   2   7       4033.56       4130.60       278.04 o                         
   8   2   7       2314.93       2291.82       224.21 o                         
   9   2   7       4528.58       4827.98       325.10 o                         
  10   2   7       3414.79       3527.33       589.89 o                         
  11   2   7       1313.69       1160.51       193.20 o                         
  12   2   7       1145.93       1432.10       292.01 o                         
  13   2   7       2505.54       2096.04       393.48 o                         
  14   2   7       2695.99       2572.57       401.41 o                         
  15   2   7          3.62        231.76       380.01 o                         
  16   2   7        439.90        168.53       461.40 o                         
  17   2   7        775.28       3451.83       984.55 o                         
   1   3   7       2859.38       2930.79       211.27 o                         
   2   3   7      28099.24      28199.29      1209.23 o                         
   3   3   7       2387.31       2492.28       356.82 o                         
   4   3   7         27.35         77.92       250.28 o                         
   5   3   7       2328.56       2313.35       208.36 o                         
   6   3   7       8110.95       8445.09       456.20 o                         
   7   3   7        122.62       -323.59       323.59 o                         
   8   3   7        301.63        583.76       295.02 o                         
   9   3   7       1698.51       1605.59       317.28 o                         
  10   3   7       5892.61       5769.54       549.13 o                         
  11   3   7        341.38        119.39       382.18 o                         
  12   3   7       1593.60       1387.12       350.37 o                         
  13   3   7       1697.73       1704.23       222.87 o                         
  14   3   7       3213.04       3089.54       427.22 o                         
  15   3   7         31.08         22.89       386.28 o                         
  16   3   7        700.53        915.05       186.18 o                         
   1   4   7       9756.29       9866.70       494.28 o                         
   2   4   7         34.20         82.02       263.33 o                         
   3   4   7       6978.21       7100.42       389.40 o                         
   4   4   7       1629.17       1693.44       199.44 o                         
   5   4   7      12753.65      12271.49       614.83 o                         
   6   4   7         32.30        -41.38       305.30 o                         
   7   4   7       2149.85       2222.74       233.21 o                         
   8   4   7        123.39        108.09       346.03 o                         
   9   4   7       5485.96       5588.38       536.20 o                         
  10   4   7        520.70        290.80       390.71 o                         
  11   4   7       1206.19       1116.60       205.30 o                         
  12   4   7         34.36        212.05       357.36 o                         
  13   4   7       4423.08       4336.55       510.42 o                         
  14   4   7         80.83       -258.15       431.50 o                         
  15   4   7         21.28        430.40       400.91 o                         
  16   4   7         96.82        248.76       397.79 o                         
   1   5   7         93.73         37.28       119.27 o                         
   2   5   7       9573.22       9599.06       498.18 o                         
   3   5   7       2393.66       2654.59       237.11 o                         
   4   5   7        656.71        587.24       131.99 o                         
   5   5   7       1867.50       1955.93       224.27 o                         
   6   5   7      11726.58      11429.39       839.57 o                         
   7   5   7        105.27        335.77       313.83 o                         
   8   5   7        801.32       1068.50       143.05 o                         
   9   5   7        245.02        122.15       390.59 o                         
  10   5   7       4790.50       4910.65       507.36 o                         
  11   5   7         92.63        402.96       369.10 o                         
  12   5   7        588.97        914.75       311.43 o                         
  13   5   7        175.67        -57.94       437.83 o                         
  14   5   7        856.21        764.74       338.98 o                         
  15   5   7         97.38        226.52       391.42 o                         
   1   6   7       2443.60       2406.42       353.73 o                         
   2   6   7       2793.78       2512.88       370.76 o                         
   3   6   7       1807.06       1353.20       321.42 o                         
   4   6   7        295.91        628.83       152.80 o                         
   5   6   7       3577.99       3325.39       434.83 o                         
   6   6   7       3481.48       3696.10       446.63 o                         
   8   6   7         39.65       -427.81       427.81 o                         
   9   6   7       2981.70       3142.66       401.50 o                         
  10   6   7       1538.07       1593.34       219.06 o                         
  11   6   7          9.38        409.44       382.45 o                         
  12   6   7         21.49         19.80       369.69 o                         
  13   6   7        693.75        946.97       299.15 o                         
  14   6   7        404.58        424.39       396.77 o                         
   1   7   7       3248.23       3564.08       394.37 o                         
   2   7   7       1295.30       1471.07       303.04 o                         
   3   7   7        949.00        621.16       259.20 o                         
   4   7   7         14.42       -224.71       373.26 o                         
   5   7   7       1949.07       2174.46       359.97 o                         
   6   7   7       1449.59       1764.04       348.08 o                         
   7   7   7       1188.35       1658.74       720.12 o                         
   8   7   7        249.63        132.26       423.74 o                         
   9   7   7       2147.18       2357.22       414.73 o                         
  10   7   7        125.95        215.35       374.27 o                         
  11   7   7        234.48        -59.49       435.51 o                         
  12   7   7        247.68        -59.60       438.13 o                         
   1   8   7         27.99        373.97       349.63 o                         
   2   8   7       4482.78       4195.14       500.14 o                         
   4   8   7         50.30        212.08       352.78 o                         
   5   8   7        216.84        -42.99       412.00 o                         
   6   8   7       1435.42       1285.39       364.64 o                         
   7   8   7         30.66        416.99       377.54 o                         
   8   8   7        191.77        421.81       381.61 o                         
   9   8   7         33.03         19.59       363.75 o                         
  10   8   7       1318.74       1073.53       206.25 o                         
   1   9   7       1394.20       1232.87       349.00 o                         
   2   9   7        178.52        131.46       421.72 o                         
   3   9   7        755.97        597.38       172.90 o                         
   4   9   7         40.43        209.40       363.87 o                         
   5   9   7        818.70        851.46       188.92 o                         
   6   9   7         70.04       -249.95       415.47 o                         
   7   9   7        140.11        404.21       377.99 o                         
   1  10   7         84.40        219.24       362.65 o                         
   0   0   8      27280.06      27561.25      2373.43 o                         
   2   0   8        338.73        215.44        88.56 o                         
   4   0   8      22269.76      23435.47      1442.62 o                         
   6   0   8       2077.06       2344.89       311.66 o                         
   8   0   8      16851.70      17913.17      1180.90 o                         
  10   0   8       3519.12       3965.40       427.81 o                         
  12   0   8       4486.71       3919.29       452.81 o                         
  14   0   8        243.10        416.28       376.23 o                         
  16   0   8       1709.85       1510.37       426.44 o                         
   0   1   8       6501.97       5938.72       462.41 o                         
   1   1   8      13795.13      13890.63       633.79 o                         
   2   1   8       2301.37       2017.56       178.66 o                         
   3   1   8      10500.31      10782.37       515.80 o                         
   4   1   8       1291.78       1275.97       160.32 o                         
   5   1   8       7350.07       7882.76       418.92 o                         
   6   1   8        332.27        389.91        98.49 o                         
   7   1   8      16084.01      17005.62       787.28 o                         
   8   1   8       3573.39       3667.20       279.17 o                         
   9   1   8       1207.51       1127.78       152.03 o                         
  10   1   8        393.05        456.05       127.20 o                         
  11   1   8       5190.90       5364.24       527.34 o                         
  12   1   8        761.56        794.09       172.48 o                         
  13   1   8        526.06       -296.27       453.85 o                         
  14   1   8         75.04        -43.19       425.97 o                         
  15   1   8       2233.82       1843.11       400.91 o                         
  16   1   8        147.44        -42.03       462.03 o                         
   0   2   8      16701.92      15701.11      1010.35 o                         
   1   2   8       7256.68       7718.22       392.64 o                         
   2   2   8        776.95        694.71       144.77 o                         
   3   2   8      10681.45      10474.36       510.25 o                         
   4   2   8      17170.89      17620.06       796.49 o                         
   5   2   8       1461.76       1391.55       181.01 o                         
   6   2   8        828.18        944.12       174.09 o                         
   7   2   8       3447.30       3491.93       271.26 o                         
   8   2   8       3243.42       3618.87       283.22 o                         
   9   2   8       2793.86       2502.09       352.69 o                         
  10   2   8        598.17        861.42       146.08 o                         
  11   2   8       3431.79       3455.10       420.97 o                         
  12   2   8       3072.35       3243.11       426.92 o                         
  13   2   8        138.67        135.26       422.43 o                         
  14   2   8        811.97       1211.73       195.40 o                         
  15   2   8       1271.57       1596.46       223.79 o                         
  16   2   8        817.10        -41.71       464.17 o                         
   0   3   8      18970.89      18757.70      1193.77 o                         
   1   3   8       1438.09       1391.22       167.25 o                         
   2   3   8        448.60        429.89       109.28 o                         
   3   3   8       3377.13       3281.49       240.73 o                         
   4   3   8      16251.42      16795.77       782.25 o                         
   5   3   8        271.36        319.51       105.30 o                         
   6   3   8        224.56       -230.60       333.54 o                         
   7   3   8        896.16       1027.48       192.69 o                         
   8   3   8       5654.76       5450.95       499.07 o                         
   9   3   8        208.44        272.31       366.13 o                         
  10   3   8        753.67        833.24       152.06 o                         
  11   3   8       1176.34       1110.03       164.90 o                         
  12   3   8       4460.88       3813.55       485.84 o                         
  13   3   8         18.46        415.12       380.34 o                         
  14   3   8       1182.69       1832.38       348.97 o                         
  15   3   8        566.48        652.55       416.63 o                         
  16   3   8       1022.34        845.13       210.77 o                         
   0   4   8        971.60       1445.66       292.10 o                         
   1   4   8       5324.98       5544.98       334.02 o                         
   2   4   8        812.58        937.08       208.90 o                         
   3   4   8       9282.55       9165.99       485.04 o                         
   4   4   8        118.12       -149.20       374.93 o                         
   5   4   8       3052.68       2848.44       250.43 o                         
   6   4   8        406.49        804.91       229.41 o                         
   7   4   8       6685.13       6925.74       602.52 o                         
   8   4   8        301.56        503.79       327.66 o                         
   9   4   8       1620.24       1856.49       328.46 o                         
  10   4   8         79.30        -53.45       392.05 o                         
  11   4   8       3646.49       3655.79       468.21 o                         
  12   4   8         76.54        405.87       377.96 o                         
  13   4   8        139.29        219.98       379.89 o                         
  14   4   8         76.79       -263.54       440.27 o                         
  15   4   8       2072.50       2138.40       390.92 o                         
   0   5   8       9963.17      10156.87       734.27 o                         
   1   5   8        245.93        239.43       160.95 o                         
   2   5   8        669.02        658.26       126.10 o                         
   3   5   8        186.92        248.73       334.82 o                         
   4   5   8       7626.21       7545.29       609.03 o                         
   5   5   8        799.15        763.94       245.07 o                         
   6   5   8        460.29         48.31       408.58 o                         
   7   5   8       1044.77        953.19       162.08 o                         
   8   5   8       6530.81       6252.71       825.21 o                         
   9   5   8         39.90       -438.01       438.01 o                         
  10   5   8        474.63        654.34       175.93 o                         
  11   5   8         84.94       -250.13       417.17 o                         
  12   5   8       1459.63       1521.28       218.23 o                         
  13   5   8         70.37        223.64       386.70 o                         
   0   6   8       1945.92       2552.48       345.38 o                         
   1   6   8       2004.45       2257.82       345.52 o                         
   2   6   8         84.82        333.28       311.81 o                         
   3   6   8       2369.98       1749.89       360.72 o                         
   4   6   8       2757.14       3011.05       381.05 o                         
   5   6   8       1884.66       1718.17       348.71 o                         
   6   6   8         98.23        366.93       342.88 o                         
   7   6   8       3257.49       3060.61       428.88 o                         
   8   6   8       2074.81       2232.28       409.20 o                         
   9   6   8        196.15        399.90       373.02 o                         
  10   6   8        136.83        137.85       436.34 o                         
  11   6   8       1487.29       1545.21       216.66 o                         
  12   6   8        671.13        758.86       249.71 o                         
  13   6   8         34.76       -263.71       438.99 o                         
   0   7   8       1237.17       1144.40       171.29 o                         
   1   7   8       1819.84       2012.68       346.09 o                         
   2   7   8         87.25       -121.11       432.45 o                         
   3   7   8       2198.30       2443.82       358.07 o                         
   4   7   8       1102.10       1480.35       202.56 o                         
   5   7   8        857.71        863.68       187.20 o                         
   6   7   8        194.65       -315.95       457.21 o                         
   7   7   8       1529.05       1668.02       325.64 o                         
   8   7   8        696.93        688.17       301.97 o                         
   9   7   8        514.81       -137.22       489.32 o                         
  10   7   8        403.47        138.71       444.73 o                         
  11   7   8       1130.06       1181.94       340.98 o                         
   0   8   8       3794.85       4095.40       479.09 o                         
   1   8   8         44.07        201.38       350.13 o                         
   2   8   8        116.87        -55.47       406.73 o                         
   3   8   8         31.27         18.70       347.46 o                         
   4   8   8       2108.80       1562.78       388.87 o                         
   5   8   8         43.16        209.55       364.67 o                         
   6   8   8         62.95        404.80       378.52 o                         
   7   8   8        144.34        225.07       372.64 o                         
   8   8   8       1254.93       1276.71       347.64 o                         
   9   8   8         77.44         19.83       366.60 o                         
   0   9   8        321.42        777.14       392.73 o                         
   1   9   8        908.37        869.74       184.37 o                         
   2   9   8          9.59       -237.29       412.98 o                         
   3   9   8       1054.60        858.09       326.23 o                         
   4   9   8         37.97       -408.10       408.10 o                         
   5   9   8        335.46        420.08       379.71 o                         
   6   9   8         15.10       -240.23       418.42 o                         
   2   0   9      20854.57      21632.22      1350.97 o                         
   4   0   9       1390.41       1350.59       246.14 o                         
   6   0   9      16620.36      17221.44      1132.80 o                         
   8   0   9       2018.29       1809.52       336.37 o                         
  10   0   9       6628.79       6152.41       587.89 o                         
  12   0   9       1319.67       1871.92       369.57 o                         
  14   0   9       1926.72       1939.31       390.89 o                         
  16   0   9        439.35        252.71       415.65 o                         
   1   1   9       9266.88       9425.72       475.58 o                         
   2   1   9       3550.94       3463.90       249.89 o                         
   3   1   9       7706.93       7605.05       403.37 o                         
   4   1   9        394.68       -129.79       326.08 o                         
   5   1   9      12932.09      13131.77       634.03 o                         
   6   1   9       2526.34       2440.14       229.79 o                         
   7   1   9       2373.59       2506.34       237.43 o                         
   8   1   9        119.61       -351.71       351.71 o                         
   9   1   9       6796.33       7233.15       614.29 o                         
  10   1   9       1048.42       1119.45       169.39 o                         
  11   1   9        690.60       1047.57       283.42 o                         
  12   1   9        203.48        144.39       411.82 o                         
  13   1   9       2900.59       2435.47       434.23 o                         
  14   1   9        161.62        626.33       404.89 o                         
  15   1   9        176.06        -45.60       460.54 o                         
  16   1   9        118.78        252.09       414.64 o                         
   1   2   9       7147.35       7430.61       390.83 o                         
   2   2   9      11314.14      11586.86       561.47 o                         
   3   2   9       1539.73       1380.76       183.69 o                         
   4   2   9       1126.35       1040.88       172.18 o                         
   5   2   9       4888.17       5272.82       335.77 o                         
   6   2   9       6827.98       7319.13       416.19 o                         
   7   2   9       2406.20       2512.82       238.33 o                         
   8   2   9        730.44       1030.84       384.35 o                         
   9   2   9       4070.95       3661.50       459.95 o                         
  10   2   9       2872.56       3098.99       397.07 o                         
  11   2   9        439.85        823.90       286.96 o                         
  12   2   9        579.78        805.26       163.47 o                         
  13   2   9       1509.32       1042.25       378.55 o                         
  14   2   9       1533.93       1533.92       231.55 o                         
  15   2   9         42.72       -270.58       454.24 o                         
  16   2   9        321.92        240.73       414.11 o                         
   1   3   9       1237.88       1009.25       158.18 o                         
   2   3   9      16739.42      16898.69       782.28 o                         
   3   3   9       2259.63       2159.18       216.68 o                         
   4   3   9        802.90        872.80       134.07 o                         
   5   3   9       1657.94       1581.27       205.54 o                         
   6   3   9       6185.33       6149.11       389.19 o                         
   7   3   9         61.85        -46.29       338.69 o                         
   8   3   9        752.78       1090.32       215.97 o                         
   9   3   9        901.19       1295.80       388.15 o                         
  10   3   9       4694.06       4054.79       473.71 o                         
  11   3   9        182.68        577.70       373.94 o                         
  13   3   9        807.55        846.20       317.08 o                         
  14   3   9       2058.57       2218.16       352.96 o                         
  15   3   9         14.45        235.15       404.47 o                         
   1   4   9       6978.82       6835.01       401.65 o                         
   2   4   9        788.76        839.51       170.61 o                         
   3   4   9       4455.26       4436.67       315.59 o                         
   4   4   9        562.29        445.47       132.11 o                         
   5   4   9       6045.92       6256.10       566.64 o                         
   6   4   9        204.19         47.65       399.84 o                         
   7   4   9       1730.91       1854.44       335.15 o                         
   8   4   9         57.70        360.00       336.55 o                         
   9   4   9       3459.27       3700.59       459.08 o                         
  10   4   9        152.16       -449.93       449.93 o                         
  11   4   9        780.70        759.42       325.28 o                         
  12   4   9        128.83       -256.46       429.21 o                         
  13   4   9       2681.83       2818.75       414.61 o                         
  14   4   9         64.25         22.00       388.27 o                         
   1   5   9        444.63         45.33       382.42 o                         
   2   5   9       6615.47       6438.53       574.13 o                         
   3   5   9       1241.22       1316.01       297.45 o                         
   4   5   9        593.99        805.68       168.08 o                         
   5   5   9        732.20        736.74       282.68 o                         
   6   5   9       6828.97       6916.52       610.04 o                         
   7   5   9         54.25        193.44       336.22 o                         
   8   5   9        303.10        647.97       163.65 o                         
   9   5   9        147.65        211.90       359.23 o                         
  10   5   9       2637.30       2834.47       402.84 o                         
  11   5   9         67.07       -252.12       429.24 o                         
  12   5   9        574.72        638.91       408.52 o                         
  13   5   9        131.45       -260.95       445.91 o                         
   1   6   9       2602.68       1878.91       358.43 o                         
   2   6   9       2259.20       2480.62       373.74 o                         
   3   6   9        914.31       1035.12       160.26 o                         
   4   6   9         76.66        -52.11       382.51 o                         
   5   6   9       2437.17       2190.04       376.98 o                         
   6   6   9       1673.95       1800.31       318.65 o                         
   7   6   9        895.71        757.70       200.69 o                         
   8   6   9        155.03        593.10       385.24 o                         
   9   6   9       1956.30       1708.39       408.46 o                         
  10   6   9       1095.31       1605.71       339.67 o                         
  11   6   9         38.37        222.69       386.49 o                         
  12   6   9         65.19        224.74       390.59 o                         
   1   7   9       1698.79       2013.57       341.87 o                         
   2   7   9        864.29       1088.69       317.73 o                         
   3   7   9        850.03        861.77       195.58 o                         
   4   7   9         18.42        203.81       354.09 o                         
   5   7   9       1250.31       1261.91       277.54 o                         
   6   7   9       1102.70       1104.77       208.60 o                         
   7   7   9        856.44       1045.14       316.78 o                         
   8   7   9        222.79        620.36       397.99 o                         
   9   7   9       1400.58       1284.89       307.80 o                         
  10   7   9        150.49        421.92       394.43 o                         
  11   7   9        185.86        221.80       385.86 o                         
   1   8   9          0.98       -245.05       407.33 o                         
   2   8   9       2347.17       2534.34       408.61 o                         
   3   8   9        109.63        -57.34       420.97 o                         
   4   8   9        131.77        212.14       368.74 o                         
   5   8   9        117.24        213.92       371.83 o                         
   6   8   9       1519.81       1402.31       339.67 o                         
   7   8   9         15.18         19.59       367.26 o                         
   8   8   9         99.23        415.92       388.72 o                         
   1   9   9        825.90        520.86       188.89 o                         
   2   9   9        135.62        406.17       379.98 o                         
   4   9   9         14.41         26.87       362.50 o                         
   0   0  10      26051.33      27112.66      2386.33 o                         
   2   0  10         87.70         36.74       308.81 o                         
   4   0  10      11345.49      10800.21       770.30 o                         
   6   0  10        392.61        708.38       244.96 o                         
   8   0  10       8303.74       8706.75       708.50 o                         
  10   0  10       2042.52       1725.10       421.89 o                         
  12   0  10       3104.18       2680.27       451.59 o                         
  14   0  10        385.34        619.73       421.57 o                         
   0   1  10       3478.44       3843.58       364.16 o                         
   1   1  10       7517.43       7561.97       410.60 o                         
   2   1  10        104.08        -87.13       309.85 o                         
   3   1  10       6078.53       6342.16       367.05 o                         
   4   1  10       1044.13       1088.54       186.93 o                         
   5   1  10       3380.30       3189.81       273.55 o                         
   6   1  10        404.12        918.85       126.94 o                         
   7   1  10       7293.67       6866.73       599.76 o                         
   8   1  10       1076.42       1403.32       313.21 o                         
   9   1  10       1431.81       1520.42       316.24 o                         
  10   1  10        342.99        122.72       393.50 o                         
  11   1  10       4006.78       3864.74       492.05 o                         
  12   1  10        427.44        -54.55       424.06 o                         
  13   1  10        193.08        160.11       451.71 o                         
  14   1  10         59.16       -259.05       452.51 o                         
  15   1  10       1470.87       1670.55       363.39 o                         
   0   2  10       4874.65       5009.97       450.82 o                         
   1   2  10       2235.02       2226.36       216.57 o                         
   2   2  10         13.31       -169.45       281.34 o                         
   3   2  10       5312.59       5132.42       311.96 o                         
   4   2  10       8384.84       8573.49       466.40 o                         
   5   2  10       1900.35       1724.56       224.30 o                         
   6   2  10       1252.25       1158.37       198.28 o                         
   7   2  10       3004.14       2882.66       392.55 o                         
   8   2  10       3948.32       4191.81       450.02 o                         
   9   2  10        724.69       1001.67       180.63 o                         
  10   2  10        287.34        125.96       404.06 o                         
  11   2  10       1670.42       1689.72       368.65 o                         
  12   2  10       1876.46       1916.42       366.10 o                         
  13   2  10        130.00       -262.44       440.59 o                         
  14   2  10        384.48        658.26       425.19 o                         
  15   2  10        796.19       1011.96       350.49 o                         
   0   3  10       8042.75       8150.94       639.47 o                         
   1   3  10       1076.32       1087.08       187.40 o                         
   2   3  10       1155.73       1234.05       197.66 o                         
   3   3  10       2118.68       1886.64       230.45 o                         
   4   3  10      10794.81      10162.46       536.88 o                         
   5   3  10        549.83        576.72       142.90 o                         
   6   3  10        606.82       1027.98       276.94 o                         
   7   3  10       1101.80       1088.00       303.73 o                         
   8   3  10       4653.10       4308.10       488.16 o                         
   9   3  10        144.17        196.83       342.64 o                         
  10   3  10        410.24        580.94       172.18 o                         
  11   3  10        855.75        792.21       219.95 o                         
  12   3  10       2409.28       1805.06       407.06 o                         
  13   3  10         23.36        444.61       406.85 o                         
  14   3  10        585.44       -347.31       523.47 o                         
   0   4  10       1545.24       1184.20       291.27 o                         
   1   4  10       4103.31       3908.24       304.41 o                         
   2   4  10         45.76        105.59       338.78 o                         
   3   4  10       5526.34       6067.95       545.53 o                         
   4   4  10         69.56        110.79       354.83 o                         
   5   4  10       2761.82       2631.70       376.35 o                         
   6   4  10         82.12        -50.60       371.00 o                         
   7   4  10       4975.73       5059.74       534.27 o                         
   8   4  10         69.03        -54.34       398.17 o                         
   9   4  10       1133.03        921.65       342.82 o                         
  10   4  10        110.69        214.51       370.17 o                         
  11   4  10       2282.01       2120.50       416.34 o                         
  12   4  10         57.41       -264.64       443.12 o                         
  13   4  10        136.92        -60.17       461.49 o                         
  14   4  10        159.43        -61.21       470.26 o                         
   0   5  10       8761.13       9046.72       714.06 o                         
   1   5  10        387.70        630.70       134.31 o                         
   2   5  10        119.60        278.58       374.45 o                         
   3   5  10        507.94        635.19       144.95 o                         
   4   5  10       4820.68       4310.09       500.97 o                         
   5   5  10        199.75        366.78       342.70 o                         
   6   5  10        195.71        125.39       402.22 o                         
   7   5  10        495.38       1129.44       348.53 o                         
   8   5  10       3083.47       2824.48       427.36 o                         
   9   5  10        150.74        220.10       372.99 o                         
  11   5  10         95.91        230.78       390.44 o                         
  12   5  10       1353.63       1133.16       219.03 o                         
  13   5  10         67.80       -266.72       454.92 o                         
   0   6  10       2219.73       2398.58       378.91 o                         
   1   6  10       1582.73       1391.02       343.15 o                         
   2   6  10         61.52        194.15       337.47 o                         
   3   6  10       1685.90       1788.92       333.84 o                         
   4   6  10       2029.33       1976.09       377.36 o                         
   6   6  10         17.04        209.04       362.26 o                         
   7   6  10       1600.35       1327.10       365.38 o                         
   8   6  10        954.47        829.13       188.95 o                         
   9   6  10        206.59        421.72       394.10 o                         
  10   6  10        218.91        641.61       411.10 o                         
  11   6  10        990.19        857.08       213.62 o                         
   0   7  10        457.97        589.98       170.55 o                         
   1   7  10       1087.54       1051.68       192.37 o                         
   2   7  10         10.60        210.89       358.40 o                         
   3   7  10       1196.99       1240.06       203.55 o                         
   4   7  10        757.34       1025.60       312.14 o                         
   5   7  10        672.83        610.37       392.02 o                         
   6   7  10        127.48        227.39       376.59 o                         
   7   7  10       1017.82       1082.18       200.48 o                         
   8   7  10        667.49        728.71       315.08 o                         
   9   7  10        225.64         20.10       377.39 o                         
  10   7  10        106.81        -61.30       448.44 o                         
   0   8  10       1819.33       1544.68       359.67 o                         
   1   8  10         12.14       -251.73       418.71 o                         
   2   8  10         57.90       -252.83       420.77 o                         
   3   8  10         22.72        411.13       384.08 o                         
   4   8  10       1437.58       1336.32       339.31 o                         
   5   8  10         30.54       -257.65       428.02 o                         
   7   8  10         98.83       -259.49       431.79 o                         
   0   9  10        211.72        411.70       385.12 o                         
   1   9  10        548.07        333.43       448.32 o                         
   2   0  11      15033.49      15295.32      1026.70 o                         
   4   0  11        576.82        679.48       125.60 o                         
   6   0  11       7823.72       7452.63       647.32 o                         
   8   0  11        774.83        863.86       165.08 o                         
  10   0  11       4218.40       3698.39       502.75 o                         
  12   0  11       1070.65       1174.93       233.75 o                         
  14   0  11       1698.79       1327.01       427.90 o                         
   1   1  11       7271.15       7253.58       415.65 o                         
   2   1  11       2681.90       3087.78       249.21 o                         
   3   1  11       2986.56       3078.66       262.11 o                         
   4   1  11        155.61        307.41       287.20 o                         
   5   1  11       4473.75       4344.13       461.73 o                         
   6   1  11        857.66        896.35       165.49 o                         
   7   1  11       1985.26       1607.14       343.86 o                         
   8   1  11         88.51        -51.28       376.86 o                         
   9   1  11       4163.29       4072.24       479.66 o                         
  10   1  11        650.44        883.71       319.07 o                         
  11   1  11        411.83        559.74       181.58 o                         
  12   1  11        226.81        429.59       398.26 o                         
  13   1  11       1999.96        870.81       420.65 o                         
  14   1  11        418.38        477.34       430.46 o                         
   1   2  11       2019.46       2244.50       234.22 o                         
   2   2  11       4349.10       4618.28       324.66 o                         
   3   2  11       2081.10       2183.17       233.72 o                         
   4   2  11        368.02       -257.89       373.50 o                         
   5   2  11       3137.77       3071.22       555.10 o                         
   6   2  11       4398.62       4157.15       463.39 o                         
   7   2  11       1071.71       1229.00       305.87 o                         
   8   2  11        493.46        123.19       394.81 o                         
   9   2  11       2082.80       1747.33       363.72 o                         
  10   2  11       2344.71       1934.32       397.31 o                         
  11   2  11        130.63        415.83       389.08 o                         
  12   2  11        241.77       -267.01       444.28 o                         
  13   2  11        690.63        838.11       211.90 o                         
  14   2  11        621.68        689.32       442.47 o                         
   1   3  11        514.96        587.21       232.44 o                         
   2   3  11       6248.53       6150.15       548.36 o                         
   3   3  11       1179.68       1020.97       156.40 o                         
   4   3  11        929.19        949.23       191.62 o                         
   5   3  11       1427.03       1108.40       173.22 o                         
   6   3  11       6671.69       6821.22       619.52 o                         
   7   3  11        186.39        -53.15       388.06 o                         
   8   3  11        440.43        807.76       164.60 o                         
   9   3  11       1057.70       1226.30       209.49 o                         
  10   3  11       2461.05       2296.94       402.19 o                         
  11   3  11         38.49       -263.21       437.86 o                         
  12   3  11        181.34        441.60       410.06 o                         
  13   3  11        318.35        453.55       421.45 o                         
  14   3  11        752.82        -54.31       484.86 o                         
   1   4  11       3270.87       3308.24       403.40 o                         
   2   4  11        412.10        114.42       366.57 o                         
   3   4  11       3059.05       2766.22       398.68 o                         
   4   4  11          7.38       -221.03       367.40 o                         
   5   4  11       5082.16       5170.77       517.32 o                         
   6   4  11        169.48        125.72       402.16 o                         
   7   4  11       1043.21       1157.09       326.71 o                         
   8   4  11         57.99        219.18       364.67 o                         
   9   4  11       2165.15       1856.70       385.03 o                         
  10   4  11         24.92       -260.18       436.22 o                         
  11   4  11        581.26        852.86       214.46 o                         
  12   4  11        164.93        447.25       415.65 o                         
  13   4  11       1783.65       1464.00       399.87 o                         
   1   5  11        401.57        520.14       141.89 o                         
   2   5  11       5358.42       5455.23       538.46 o                         
   3   5  11        241.73        372.55       348.29 o                         
   4   5  11        109.06        379.30       354.62 o                         
   5   5  11        568.61       1072.57       277.30 o                         
   6   5  11       2618.86       2504.82       412.00 o                         
   7   5  11         84.32        218.65       369.99 o                         
   8   5  11        180.56        623.39       399.45 o                         
   9   5  11         69.65        228.93       387.11 o                         
  10   5  11       1696.22       1317.53       386.82 o                         
  11   5  11        129.10        237.49       401.71 o                         
  12   5  11        569.39        629.81       188.65 o                         
   1   6  11       1699.39       1291.28       365.98 o                         
   2   6  11       1895.60       1797.99       377.04 o                         
   3   6  11        631.78        859.75       176.97 o                         
   4   6  11         35.42       -247.84       412.20 o                         
   5   6  11       1121.50       1260.07       200.63 o                         
   6   6  11        796.98        944.27       178.51 o                         
   7   6  11        289.17        -59.19       441.16 o                         
   8   6  11         52.06        427.81       399.09 o                         
   9   6  11        926.21       1203.49       327.03 o                         
  10   6  11        423.75        864.78       216.09 o                         
   1   7  11        947.49        875.27       208.99 o                         
   2   7  11        360.04        798.19       403.20 o                         
   3   7  11        629.77        952.00       315.44 o                         
   4   7  11        173.67        217.93       378.82 o                         
   5   7  11        688.70        739.45       180.92 o                         
   6   7  11        853.86        625.86       407.06 o                         
   7   7  11        439.68        834.90       421.84 o                         
   8   7  11         94.25        225.51       391.99 o                         
   1   8  11          3.24        224.27       380.45 o                         
   2   8  11       1215.27       1233.99       358.63 o                         
   3   8  11         43.81        427.90       393.36 o                         
   4   8  11         84.06       -479.74       479.74 o                         
   5   8  11         97.63        227.89       385.75 o                         
   0   0  12      21838.14      21899.23      2036.11 o                         
   2   0  12        212.79        518.69       254.68 o                         
   4   0  12       5955.27       6321.41       577.49 o                         
   6   0  12         56.73        287.41       386.46 o                         
   8   0  12       3769.23       3716.40       492.80 o                         
  10   0  12        862.04       1054.32       203.31 o                         
  12   0  12       2197.67       2896.69       445.50 o                         
  14   0  12        490.30        186.99       521.45 o                         
   0   1  12       2230.35       2344.98       346.36 o                         
   1   1  12       3841.48       3598.80       421.36 o                         
   2   1  12        208.96        633.70       320.17 o                         
   3   1  12       4937.35       5108.43       496.45 o                         
   4   1  12       1323.39       1283.49       319.87 o                         
   5   1  12       1566.26       1420.27       334.73 o                         
   6   1  12         90.26        530.64       345.44 o                         
   7   1  12       3373.01       3466.30       626.54 o                         
   8   1  12        616.40        944.72       176.82 o                         
   9   1  12        786.40        799.17       203.49 o                         
  10   1  12        383.64        717.18       276.56 o                         
  11   1  12       2432.16       2500.69       472.46 o                         
  12   1  12        163.14        453.79       420.74 o                         
  13   1  12        123.63        247.63       372.90 o                         
  14   1  12         82.64        257.23       440.62 o                         
   0   2  12       2804.67       3021.46       369.60 o                         
   1   2  12       1231.73       1358.20       301.32 o                         
   2   2  12         80.67        111.92       357.80 o                         
   3   2  12       2395.80       2722.87       366.42 o                         
   4   2  12       3680.05       3476.80       746.91 o                         
   5   2  12       1552.12       1185.98       337.05 o                         
   6   2  12        566.59        686.71       152.71 o                         
   7   2  12       2230.54       2174.10       389.91 o                         
   8   2  12       2666.05       2048.65       428.14 o                         
   9   2  12        250.85       -242.82       421.95 o                         
  10   2  12        155.38        423.80       396.39 o                         
  11   2  12        727.39       1224.36       344.69 o                         
  12   2  12       1012.15        366.93       493.24 o                         
  13   2  12         92.19        244.93       425.61 o                         
   0   3  12       2746.27       2726.14       389.49 o                         
   1   3  12        844.26        730.11       148.19 o                         
   2   3  12        109.24        -50.03       367.82 o                         
   3   3  12        673.34        653.41       150.12 o                         
   4   3  12       5669.93       5584.28       555.76 o                         
   5   3  12        312.57        550.91       358.34 o                         
   6   3  12        562.44        700.53       130.12 o                         
   7   3  12        856.16       -207.08       519.04 o                         
   8   3  12       3394.57       2949.79       470.83 o                         
   9   3  12         12.54        420.41       392.91 o                         
  10   3  12        128.87        226.91       394.52 o                         
  11   3  12        274.03        148.31       475.88 o                         
  12   3  12       1144.19        370.32       497.85 o                         
  13   3  12         42.25       -473.74       473.74 o                         
   0   4  12        447.49         51.90       439.11 o                         
   1   4  12       2351.69       2916.16       401.92 o                         
   2   4  12         19.75       -299.63       433.43 o                         
   3   4  12       2848.73       2597.51       396.92 o                         
   4   4  12         71.95        -55.00       401.00 o                         
   5   4  12       1528.44       1613.97       358.90 o                         
   6   4  12         20.78        209.49       364.52 o                         
   7   4  12       2805.84       2705.42       432.03 o                         
   8   4  12          0.31       -249.30       433.85 o                         
   9   4  12        542.42        495.53       140.08 o                         
  10   4  12        189.06       -446.06       446.06 o                         
  11   4  12       1499.33       1400.47       230.66 o                         
  12   4  12         38.32       -282.77       474.19 o                         
   0   5  12       4666.77       4159.46       487.15 o                         
   1   5  12        211.61       -128.99       460.21 o                         
   2   5  12         24.40        396.33       410.15 o                         
   3   5  12        344.94       -313.30       463.51 o                         
   4   5  12       2818.53       2332.79       423.92 o                         
   5   5  12         52.93        613.76       393.09 o                         
   6   5  12         66.14       -473.62       473.62 o                         
   7   5  12         72.01       -256.40       437.47 o                         
   8   5  12       1245.81       1009.16       353.67 o                         
   9   5  12        220.13       -501.15       501.15 o                         
  10   5  12        262.02        672.08       430.55 o                         
  11   5  12        136.28       -273.97       467.85 o                         
   0   6  12       1541.58       1537.87       378.82 o                         
   1   6  12        961.84       1407.60       323.14 o                         
   2   6  12         36.88        214.54       373.38 o                         
   3   6  12       1185.79       1232.87       349.63 o                         
   4   6  12        774.37       1252.04       190.70 o                         
   5   6  12        220.73        -59.90       444.70 o                         
   6   6  12          0.16       -264.99       442.08 o                         
   7   6  12        566.75        912.61       176.40 o                         
   8   6  12        329.68        440.71       411.37 o                         
   9   6  12        203.07        232.44       404.80 o                         
   0   7  12        316.32        621.19       403.94 o                         
   1   7  12        635.17        341.63       459.17 o                         
   2   7  12        149.85        -53.30       444.84 o                         
   3   7  12        569.35        718.55       178.87 o                         
   4   7  12        481.10       -263.06       441.57 o                         
   5   7  12        501.28        962.94       213.47 o                         
   6   7  12        112.41       -263.62       447.94 o                         
   7   7  12        663.31        793.67       189.81 o                         
   0   8  12        640.50       -336.70       502.31 o                         
   1   8  12          7.90        -52.97       449.93 o                         
   2   8  12         42.72        230.92       391.22 o                         
   2   0  13       9546.09       9407.29       754.16 o                         
   4   0  13         19.50        367.11       343.00 o                         
   6   0  13       1930.32       2123.48       392.82 o                         
   8   0  13        442.06        614.41       396.36 o                         
  10   0  13       2345.07       2329.93       455.49 o                         
  12   0  13        755.17        100.93       578.47 o                         
   1   1  13       4510.07       3920.07       484.98 o                         
   2   1  13       1352.85       1093.62       316.60 o                         
   3   1  13       1522.69       1525.33       337.71 o                         
   4   1  13        106.94        -53.00       388.57 o                         
   5   1  13       2798.73       2237.04       435.39 o                         
   6   1  13        406.26        976.64       295.88 o                         
   7   1  13        771.30        139.07       429.92 o                         
   8   1  13        224.09       -331.31       487.00 o                         
   9   1  13       1966.49       1899.27       271.68 o                         
  10   1  13        157.48       -449.36       449.36 o                         
  11   1  13        325.88        465.45       431.05 o                         
  12   1  13        185.04        481.86       446.42 o                         
   1   2  13        971.30       1034.94       304.83 o                         
   2   2  13       2385.28       2267.27       380.81 o                         
   3   2  13       1517.51       1068.20       185.86 o                         
   4   2  13        551.58        821.79       155.59 o                         
   5   2  13       1618.79       1753.69       347.49 o                         
   6   2  13       3148.36       2913.07       432.89 o                         
   7   2  13        617.56         83.89       495.56 o                         
   8   2  13         99.45        221.47       384.85 o                         
   9   2  13       1276.94        315.35       379.30 o                         
  10   2  13       1326.77       1334.89       374.24 o                         
  11   2  13         39.13        -66.38       486.26 o                         
  12   2  13         36.49         22.92       424.15 o                         
   1   3  13        199.62        125.51       430.72 o                         
   2   3  13       2761.05       2632.03       407.48 o                         
   3   3  13        494.49        594.61       119.00 o                         
   4   3  13        131.41       -453.41       453.41 o                         
   5   3  13        767.47       1003.46       310.62 o                         
   6   3  13       4299.24       4062.19       501.15 o                         
   7   3  13         69.29       -260.74       433.85 o                         
   8   3  13        347.74        -61.80       453.73 o                         
   9   3  13        418.55        656.24       426.74 o                         
  10   3  13       1385.84       1488.49       340.95 o                         
  11   3  13         16.31        245.05       425.94 o                         
   1   4  13       1718.49       1358.55       369.96 o                         
   2   4  13        104.84       -246.06       409.23 o                         
   3   4  13       1195.68        864.87       346.95 o                         
   4   4  13        177.79        651.07       423.77 o                         
   5   4  13       2767.04       2292.60       438.75 o                         
   6   4  13          4.70        222.45       386.49 o                         
   8   4  13        139.27       -266.89       456.47 o                         
   9   4  13       1319.19       1483.11       233.04 o                         
  10   4  13         46.36       -283.51       475.11 o                         
  11   4  13        201.36        -64.03       493.42 o                         
   1   5  13        152.91        411.82       384.91 o                         
   2   5  13       3130.90       3125.33       450.55 o                         
   3   5  13         27.37       -423.20       423.20 o                         
   4   5  13         45.04        227.33       386.94 o                         
   5   5  13        194.70        232.62       392.49 o                         
   6   5  13       1349.48       1457.61       345.17 o                         
   7   5  13        104.85       -267.46       457.36 o                         
   8   5  13         46.89        460.84       422.10 o                         
   9   5  13         23.67        247.45       417.08 o                         
   1   6  13       1303.90       1177.66       217.64 o                         
   2   6  13       1132.42       1376.48       356.02 o                         
   3   6  13        308.54        144.24       462.68 o                         
   4   6  13         12.92         20.63       387.65 o                         
   5   6  13        415.86        651.18       423.56 o                         
   6   6  13        258.63        658.91       427.84 o                         
   7   6  13        177.74        450.82       420.62 o                         
   1   7  13        503.32        422.52       202.12 o                         
   2   7  13        292.36        146.08       469.22 o                         
   3   7  13        561.84        448.80       412.53 o                         
   4   7  13        194.74        238.30       403.58 o                         
   0   0  14       7938.42       8095.08      1066.21 o                         
   2   0  14        196.26        462.89       180.60 o                         
   4   0  14       2331.34       2324.41       396.27 o                         
   6   0  14        121.06        -55.44       441.40 o                         
   8   0  14       1627.88       1196.42       432.54 o                         
  10   0  14        238.75        712.36       459.08 o                         
   0   1  14        656.14       1068.44       168.79 o                         
   1   1  14       1931.46       1788.30       246.03 o                         
   2   1  14         38.53        579.60       376.95 o                         
   3   1  14       2504.17       2416.14       395.50 o                         
   4   1  14        529.17       -321.27       474.10 o                         
   5   1  14        795.82        785.64       205.45 o                         
   6   1  14          0.37        225.45       396.95 o                         
   7   1  14       1494.90       1252.75       345.70 o                         
   8   1  14        312.17        452.34       418.74 o                         
   9   1  14        490.96        380.69       251.41 o                         
  10   1  14        199.66        481.62       445.77 o                         
  11   1  14       1384.17       1527.41       265.29 o                         
   0   2  14       1688.65       1613.44       377.18 o                         
   1   2  14        556.02        321.59       432.06 o                         
   2   2  14         25.01       -248.02       412.03 o                         
   3   2  14       1086.82        955.09       207.56 o                         
   4   2  14       2392.78       1809.88       398.77 o                         
   5   2  14        973.14        777.56       358.93 o                         
   6   2  14        284.07        -61.48       450.79 o                         
   7   2  14       1098.79       1406.00       224.03 o                         
   8   2  14       1447.36       1468.61       385.12 o                         
   9   2  14         97.26        243.71       423.56 o                         
  10   2  14         69.08       -483.22       483.22 o                         
  11   2  14        342.15        727.76       473.15 o                         
   0   3  14       1708.05       1798.05      3756.45 o                         
   1   3  14        293.53        143.35       437.00 o                         
   2   3  14          0.76        -53.12       432.36 o                         
   3   3  14        239.45        -53.66       437.35 o                         
   4   3  14       2838.42       2527.83       451.74 o                         
   5   3  14        188.45        225.63       392.38 o                         
   6   3  14        203.55        -62.96       461.28 o                         
   7   3  14        502.15        693.84       192.13 o                         
   8   3  14       1971.94       1863.57       437.12 o                         
   9   3  14         18.19        246.23       428.58 o                         
  10   3  14        122.73        482.09       450.58 o                         
   0   4  14         10.16        220.64       383.67 o                         
   1   4  14       1125.76       1226.00       219.00 o                         
   2   4  14         70.63        426.09       398.26 o                         
   3   4  14       1566.33       1490.22       247.84 o                         
   5   4  14        794.62       1355.25       324.06 o                         
   6   4  14          9.97        450.17       420.88 o                         
   7   4  14       1639.50       1388.91       408.84 o                         
   8   4  14         44.96        477.66       436.67 o                         
   9   4  14        197.71        257.74       433.19 o                         
   0   5  14       2760.98       2354.04       415.44 o                         
   1   5  14         71.37        -62.40       458.85 o                         
   2   5  14         77.94       -272.25       453.05 o                         
   3   5  14        190.18        147.72       474.27 o                         
   4   5  14       1479.01       2023.53       378.37 o                         
   5   5  14          8.96       -272.90       466.90 o                         
   6   5  14         24.56        468.86       429.39 o                         
   7   5  14         17.27        251.29       423.68 o                         
   0   6  14       1235.18        731.45       221.05 o                         
   1   6  14        582.05        662.72       431.23 o                         
   2   6  14          4.47       -278.88       463.81 o                         
   3   6  14        593.27       -151.28       538.46 o                         
   4   6  14        396.11        456.23       426.32 o                         
   5   6  14        120.43        240.50       418.48 o                         
   2   0  15       3440.05       3151.34       481.32 o                         
   4   0  15        226.37       -268.17       453.23 o                         
   6   0  15       1468.25       1023.82       206.01 o                         
   8   0  15         63.70        491.31       454.12 o                         
  10   0  15       1484.28       1550.74       278.16 o                         
   1   1  15       1757.82       2026.77       380.34 o                         
   2   1  15        583.14        839.27       424.06 o                         
   3   1  15        843.29         72.00       524.51 o                         
   4   1  15         68.96        446.78       412.77 o                         
   5   1  15       1375.41       1795.22       371.51 o                         
   6   1  15        354.59        159.91       491.43 o                         
   7   1  15        408.31       -543.93       543.93 o                         
   8   1  15         53.77        257.29       441.01 o                         
   9   1  15        975.98       1092.61       250.60 o                         
  10   1  15         71.92        274.06       469.10 o                         
   1   2  15        418.56        416.87       176.55 o                         
   2   2  15       1517.71       1622.98       392.17 o                         
   3   2  15        615.96        649.43       422.99 o                         
   4   2  15        181.61       -277.00       460.09 o                         
   5   2  15        745.98         65.01       548.42 o                         
   6   2  15       1074.23       1066.87       220.70 o                         
   7   2  15        332.92        474.69       443.77 o                         
   8   2  15        122.46        254.59       442.97 o                         
   9   2  15        617.62        404.12       543.51 o                         
   1   3  15        106.29        -56.51       464.38 o                         
   2   3  15       1395.26       1361.65       397.25 o                         
   3   3  15        317.37        456.62       421.06 o                         
   4   3  15         61.42        -58.03       478.29 o                         
   5   3  15        320.30       -534.12       534.12 o                         
   6   3  15       2068.56       1530.41       444.81 o                         
   7   3  15         43.91        251.53       437.12 o                         
   8   3  15        197.37        163.23       523.77 o                         
   1   4  15        878.17       1090.20       338.18 o                         
   2   4  15          7.72         23.69       415.65 o                         
   3   4  15        784.07        713.37       290.05 o                         
   4   4  15         28.07        243.86       423.56 o                         
   5   4  15       1334.06       1511.00       392.94 o                         
   6   4  15        140.37        250.54       435.24 o                         
   7   4  15        339.13        731.21       467.02 o                         
   1   5  15        135.67        -66.26       487.24 o                         
   2   5  15       1407.91       1537.75       389.49 o                         
   3   5  15          6.05         22.53       416.54 o                         
   4   5  15         74.47        -59.46       496.69 o                         
   5   5  15         82.60        258.81       435.54 o                         
   0   0  16       3232.22       3245.61       750.65 o                         
   2   0  16        106.00        -61.30       496.01 o                         
   4   0  16       1436.09       1713.32       268.65 o                         
   6   0  16         79.53        269.04       459.62 o                         
   8   0  16       1384.94       1321.90       267.70 o                         
   0   1  16        404.30        690.90       449.42 o                         
   1   1  16        976.32       1582.31       451.24 o                         
   2   1  16          4.07        471.66       441.04 o                         
   3   1  16       1274.80        848.40       249.92 o                         
   4   1  16        288.83        257.83       440.15 o                         
   5   1  16        363.24        171.92       525.58 o                         
   6   1  16         31.85        508.46       469.46 o                         
   7   1  16        734.53        813.20       224.35 o                         
   8   1  16        257.26       -322.49       544.11 o                         
   0   2  16       1209.09       1224.51       238.95 o                         
   1   2  16        336.46       -537.30       537.30 o                         
   2   2  16         27.33        475.29       444.70 o                         
   3   2  16        494.81        938.00       196.74 o                         
   4   2  16        848.89        614.95       216.89 o                         
   5   2  16        410.48        729.22       474.45 o                         
   6   2  16         80.85        263.54       458.55 o                         
   7   2  16        517.95        171.38       549.43 o                         
   0   3  16        933.72        750.86       224.35 o                         
   1   3  16        132.89        256.25       436.79 o                         
   2   3  16         55.06        257.83       439.40 o                         
   3   3  16        183.48       -561.64       561.64 o                         
   4   3  16       1329.48        915.26       268.44 o                         
   5   3  16         75.00        261.01       454.36 o                         
   6   3  16         78.43       -313.89       521.96 o                         
   0   4  16         69.78        -69.38       510.75 o                         
   1   4  16        489.28        395.02       530.88 o                         
   2   4  16          6.66       -303.28       504.39 o                         
   3   4  16        775.23        919.86       232.38 o                         
   4   4  16         55.70       -566.37       566.37 o                         
   2   0  17       1375.01       1153.76       269.99 o                         
   4   0  17        218.35        287.88       490.60 o                         
   1   1  17        892.01        952.47       241.45 o                         
   2   1  17        197.37        520.77       487.24 o                         
   3   1  17        357.82        786.33       505.67 o                         
   4   1  17         80.57        284.94       486.17 o                         
   5   1  17        632.12        190.58       580.55 o                         
   1   2  17        322.30        -73.93       544.40 o                         
   2   2  17        862.07        422.22       568.13 o                         
   3   2  17        230.17        275.81       479.69 o                         
   4   2  17          8.89         25.42       473.35 o                         
   1   3  17        165.58       -528.50       528.50 o                         
   2   3  17        964.58        799.26       250.96 o                         
                                                                                
